# Supplementary material for: Nutritional programming in Nile tilapia (Oreochromis niloticus): Effect of low dietary protein on growth and the intestinal microbiome and transcriptome
Source: PLoS One. 2023 Oct 4;18(10):e0292431. doi: 10.1371/journal.pone.0292431 (PMC10550151; doi:10.1371/journal.pone.0292431)
Supplement: S5 Table — Column 1 lists all feature IDs referenced in the feature table output, column 2 lists the closest aligned OTU (operational taxonomic unit) to the sequences, and column 3 lists the confidence of the alignment. (XLSX) [file pone.0292431.s005.xlsx]

## Sheet: taxonomy_silva_132
Supplementary Table 5. 16S rRNA amplicon sequence data taxonomy classifications from the QIIME2 workflow using the SILVA 132 database. Column 1 lists all feature IDs referenced in the feature table output, column 2 lists the closest aligned OTU (operational taxonomic unit) to the sequences, and column 3 lists the confidence of the alignment.
Feature ID	Taxon	Confidence
#q2:types	categorical	categorical
cb1f827351906a4b95006335658fd325	D_0__Bacteria;D_1__Bacteroidetes;D_2__Bacteroidia;D_3__Flavobacteriales;D_4__Flavobacteriaceae;D_5__Flavobacterium;D_6__Flavobacterium indicum	0.999869
918583a40083835103a954191ad4dfde	D_0__Bacteria	0.972204
dfaace705ba3c94f2c6ed90632fb66af	D_0__Bacteria;D_1__Proteobacteria;D_2__Gammaproteobacteria;D_3__Pseudomonadales;D_4__Pseudomonadaceae;D_5__Pseudomonas	0.708426
afe428d2e0487444982bea0f3eb94ea4	D_0__Bacteria;D_1__Proteobacteria;D_2__Gammaproteobacteria	0.861414
4c36f402ddcfb4b458cc59299443b341	D_0__Bacteria;D_1__Proteobacteria;D_2__Gammaproteobacteria;D_3__Betaproteobacteriales;D_4__Burkholderiaceae	0.991258
876d60ed25a2016c78bdaf3d743d681d	D_0__Bacteria;D_1__Proteobacteria;D_2__Gammaproteobacteria;D_3__Xanthomonadales;D_4__Xanthomonadaceae;D_5__Pseudoxanthomonas;D_6__uncultured bacterium	0.844545
71c7bf450b547c656d991cdbee41e12f	D_0__Bacteria;D_1__Proteobacteria;D_2__Alphaproteobacteria;D_3__Reyranellales;D_4__Reyranellaceae;D_5__uncultured	0.997999
6666316bab6b0803b83ad40a120b566d	D_0__Bacteria;D_1__Firmicutes;D_2__Bacilli;D_3__Bacillales;D_4__Family XII;D_5__Exiguobacterium;D_6__Exiguobacterium indicum	0.742154
b632771807017624e508b4f27a421307	D_0__Bacteria;D_1__Proteobacteria;D_2__Gammaproteobacteria;D_3__Pseudomonadales;D_4__Moraxellaceae;D_5__Acinetobacter	0.999996
139d1da6cae850cd2ea2a82052cff545	D_0__Bacteria;D_1__Proteobacteria;D_2__Gammaproteobacteria;D_3__Betaproteobacteriales;D_4__Burkholderiaceae;D_5__Hydrogenophaga;D_6__uncultured bacterium	0.712996
e76ac365edcf81b349dfac1557ac7010	D_0__Bacteria;D_1__Proteobacteria;D_2__Gammaproteobacteria;D_3__Betaproteobacteriales	0.925115
242c3df954e3ad81ba574639cf342166	D_0__Bacteria	0.961507
939f5f913aac213de5af3457d4adf459	D_0__Bacteria;D_1__Planctomycetes;D_2__Planctomycetacia;D_3__Gemmatales;D_4__Gemmataceae;D_5__uncultured	0.968492
e640a87c1995b558985ae7a8aa7ef38b	D_0__Bacteria;D_1__Proteobacteria;D_2__Alphaproteobacteria;D_3__Sphingomonadales;D_4__Sphingomonadaceae;D_5__Novosphingobium	0.730324
b4630b82e88df56c9c7f5d1069c18474	D_0__Bacteria	0.979875
0127cbc96640c553263d378137c47005	D_0__Bacteria;D_1__Proteobacteria;D_2__Gammaproteobacteria;D_3__Aeromonadales;D_4__Aeromonadaceae;D_5__Aeromonas	0.987173
517ec9b4d66015fd5381bfa5d2c3d2db	D_0__Bacteria;D_1__Proteobacteria;D_2__Alphaproteobacteria;D_3__Caulobacterales;D_4__Caulobacteraceae;D_5__Brevundimonas	0.999968
279cb9e6f9004aeaadc73e164c5e2f87	D_0__Bacteria;D_1__Actinobacteria;D_2__Actinobacteria	0.923253
3fb64e3253d1ebe4db688709ce75d7f2	D_0__Bacteria;D_1__Chloroflexi;D_2__Anaerolineae;D_3__SBR1031;D_4__A4b	0.999939
e5c0f02532ff9c89443958c734c97b79	D_0__Bacteria	0.962342
c79eb2aa225aada10bfd3d09dae8a018	D_0__Bacteria;D_1__Planctomycetes;D_2__Planctomycetacia;D_3__Gemmatales;D_4__Gemmataceae;D_5__Gemmata;D_6__uncultured bacterium	0.941829
e9e6c0746e760324d0bab605e1a385e0	D_0__Bacteria	0.96927
04fb58969b81e925ac6972e9b7423145	D_0__Bacteria	0.96571
f57002e40b4a89f432f653dbc1bf4d8f	D_0__Bacteria;D_1__Proteobacteria;D_2__Gammaproteobacteria;D_3__Betaproteobacteriales	0.797028
08f326b22f7f954fdb3b28d968a01797	D_0__Bacteria;D_1__Actinobacteria	0.710695
3cb853a92085c792716a01ed34468f54	D_0__Bacteria;D_1__Proteobacteria;D_2__Alphaproteobacteria;D_3__Paracaedibacterales;D_4__Paracaedibacteraceae;D_5__uncultured;D_6__uncultured bacterium	0.996798
d03b1274089b8fd2b621c38afa63320d	D_0__Bacteria	0.960807
31d1921cc6217a38f4936af19cc79715	D_0__Bacteria;D_1__Proteobacteria;D_2__Gammaproteobacteria;D_3__Pseudomonadales;D_4__Pseudomonadaceae;D_5__Pseudomonas	0.999942
0e038570054db0fa564d76aff36bccef	D_0__Bacteria;D_1__Proteobacteria;D_2__Gammaproteobacteria;D_3__Betaproteobacteriales	0.923503
b4766ba43a24fd7f21e4fc5d4470d761	D_0__Bacteria	0.964471
75d7b08b44737b1b5bbccd8e5198fad7	D_0__Bacteria	0.962149
8b0df61fc7c0e813197e2610db051a6a	D_0__Bacteria	0.968073
c2596b6fe360a4ee075649a54932a235	D_0__Bacteria;D_1__Proteobacteria;D_2__Alphaproteobacteria;D_3__Rhizobiales;D_4__Rhizobiaceae	0.993466
2f391f38285399bbcd2e6aa3c9711b71	D_0__Bacteria;D_1__Actinobacteria;D_2__Actinobacteria;D_3__Propionibacteriales;D_4__Nocardioidaceae;D_5__Nocardioides	0.999473
d3da143a9166214e48c1b1d3948c6ab4	D_0__Bacteria	0.965193
9440440f062aaf15b7edbe5faaa1207c	D_0__Bacteria;D_1__Fusobacteria;D_2__Fusobacteriia;D_3__Fusobacteriales;D_4__Fusobacteriaceae;D_5__Cetobacterium;D_6__uncultured bacterium	0.999995
3132e738e7435a969c76e5b2496a5a3c	D_0__Bacteria;D_1__Proteobacteria;D_2__Gammaproteobacteria	0.850865
7343d5962dca4567f00328677a66fee7	D_0__Bacteria;D_1__Proteobacteria;D_2__Gammaproteobacteria;D_3__Aeromonadales	0.768076
18b2e174cbac78711cca60c6bc0b225b	D_0__Bacteria;D_1__Proteobacteria;D_2__Gammaproteobacteria;D_3__Pseudomonadales;D_4__Moraxellaceae;D_5__Acinetobacter;D_6__Acinetobacter venetianus	0.93296
4337785b81b640c1f839ae9e33bdd384	D_0__Bacteria;D_1__Proteobacteria;D_2__Gammaproteobacteria;D_3__Betaproteobacteriales;D_4__Burkholderiaceae	0.92054
904774ea6f4b44f08cb28ab701292a95	D_0__Bacteria	0.970099
d28fe637f11945a1c20f636d64e5265d	D_0__Bacteria	0.957589
4ce0b669356a0e1d15aae6d764a706d2	D_0__Bacteria;D_1__Firmicutes;D_2__Bacilli;D_3__Lactobacillales;D_4__Streptococcaceae;D_5__Streptococcus	1
9cc424028cfe2a5f52de39b1702ede76	D_0__Bacteria;D_1__Proteobacteria;D_2__Alphaproteobacteria;D_3__Rhizobiales;D_4__Hyphomicrobiaceae;D_5__Pedomicrobium;D_6__uncultured bacterium	0.901547
d38f5bb87628a74c843969ca2519820f	D_0__Bacteria;D_1__Actinobacteria;D_2__Actinobacteria;D_3__Kineosporiales;D_4__Kineosporiaceae;D_5__Kineosporia;D_6__uncultured bacterium	0.785593
b3918fb7b3d2716f67ae4559bdf32875	D_0__Bacteria;D_1__Proteobacteria;D_2__Gammaproteobacteria	0.993229
ee2c5634f28dab13197e6c421b64e757	D_0__Bacteria;D_1__Proteobacteria;D_2__Gammaproteobacteria;D_3__Pseudomonadales;D_4__Moraxellaceae	0.994295
62ddf6db8f97513fe9909d33b80833a6	D_0__Bacteria;D_1__Proteobacteria;D_2__Gammaproteobacteria;D_3__Pseudomonadales;D_4__Moraxellaceae	0.799211
187716327e1060e14752db045b5aabb9	D_0__Bacteria;D_1__Proteobacteria;D_2__Gammaproteobacteria;D_3__Gammaproteobacteria Incertae Sedis;D_4__Unknown Family;D_5__uncultured bacterium;D_6__uncultured bacterium	0.854482
a30328b55226f907afb4b6e006a753d2	D_0__Bacteria	0.967101
5b6e01adab89bf792bd204a631907e64	D_0__Bacteria	0.960788
97f0c2885fcc78950e40d918777a298b	D_0__Bacteria;D_1__Actinobacteria;D_2__Actinobacteria;D_3__Frankiales;D_4__Geodermatophilaceae	0.997248
1f58aea9a7b739ce66d6a64d6ebb8ded	D_0__Bacteria	0.961549
7cec766516a28df25358bc639cf040d6	D_0__Bacteria	0.963618
144a0fafd24ea88e8a7429ac32b5c185	D_0__Bacteria	0.932423
11e491fbb7d09422c781263c447129a7	D_0__Bacteria;D_1__Proteobacteria;D_2__Alphaproteobacteria;D_3__Sphingomonadales;D_4__Sphingomonadaceae;D_5__Sphingopyxis;D_6__uncultured bacterium	0.970063
7dce9ae593e596aa079e2acfd075e206	D_0__Bacteria	0.952575
325fe8cda925c955ed8a8af79deb5abb	D_0__Bacteria;D_1__Proteobacteria;D_2__Alphaproteobacteria;D_3__Rhodobacterales;D_4__Rhodobacteraceae	0.865332
5d7fbb10192ec2e2995a681a7163e2ee	D_0__Bacteria	0.963205
5c1b98ede6df422c4d2690fd258799db	D_0__Bacteria;D_1__Proteobacteria;D_2__Alphaproteobacteria;D_3__Rhodobacterales;D_4__Rhodobacteraceae;D_5__Rhodobacter;D_6__uncultured bacterium	0.738906
df4c2c18268329a7da44a7fb9bb7f688	D_0__Bacteria	0.974962
d6bd6412ed3abf10de04670efd2b59ca	D_0__Bacteria	0.972157
bdd270ac4562fbf85848195e07703975	D_0__Bacteria;D_1__Proteobacteria;D_2__Gammaproteobacteria	0.802032
b2d652407b30da21d3a6b99fbfd6c4fb	D_0__Bacteria;D_1__Proteobacteria;D_2__Alphaproteobacteria	0.991811
3c7bf397d2fa6667a79d2f7cfff8c175	D_0__Bacteria	0.961494
8faf7366d4a61683b8cac6481a235c2c	D_0__Bacteria	0.964605
03dbbc220657ab0ddd640201626ee30f	D_0__Bacteria;D_1__Proteobacteria;D_2__Gammaproteobacteria;D_3__Aeromonadales;D_4__Aeromonadaceae;D_5__Aeromonas	0.850486
fb4a06337f0ac638591d9c9dac4bf181	Unassigned	0.974108
2eec556f322399e097f4538667771044	D_0__Bacteria;D_1__Firmicutes;D_2__Bacilli;D_3__Bacillales;D_4__Alicyclobacillaceae;D_5__Effusibacillus;D_6__uncultured organism	0.999632
5ae4505009416ed5353e7d8e0a0499cd	D_0__Bacteria;D_1__WPS-2;D_2__metagenome;D_3__metagenome;D_4__metagenome;D_5__metagenome;D_6__metagenome	0.986166
481688003b59b1ff674d383b5a1b9484	D_0__Bacteria	0.965705
a84740dc481eb915d18cd6df49d16a43	D_0__Bacteria;D_1__Proteobacteria;D_2__Deltaproteobacteria;D_3__Myxococcales;D_4__Sandaracinaceae;D_5__Sandaracinus;D_6__uncultured bacterium	0.997641
e6fe0c970e9b18ffe9fadb1eba2e717e	D_0__Bacteria	0.968361
668df53f92b7a781c2d361331ea8bbe2	D_0__Bacteria	0.958043
2c740dbc395f4c8b1acb1f5e2e62f191	D_0__Bacteria;D_1__Actinobacteria;D_2__Actinobacteria;D_3__Corynebacteriales	0.828683
8d4169dd7c6bb08200d1ecb40722198a	D_0__Bacteria;D_1__Chloroflexi;D_2__Chloroflexia;D_3__Thermomicrobiales;D_4__JG30-KF-CM45;D_5__uncultured soil bacterium;D_6__uncultured soil bacterium	0.764141
11b62d3d731d2bd29c274ff9300a2d2e	D_0__Bacteria	0.960823
059c98e64e885d9d55dab4d46bba052d	D_0__Bacteria;D_1__Proteobacteria;D_2__Gammaproteobacteria;D_3__Alteromonadales;D_4__Alteromonadaceae;D_5__Rheinheimera;D_6__uncultured Rheinheimera sp.	0.991819
987b6259f419d404e2959d6de0b6d930	D_0__Bacteria;D_1__Latescibacteria;D_2__uncultured bacterium;D_3__uncultured bacterium;D_4__uncultured bacterium;D_5__uncultured bacterium;D_6__uncultured bacterium	0.922036
ee6962fc8ab027f06777c15f3b8824ec	D_0__Bacteria;D_1__Proteobacteria;D_2__Gammaproteobacteria	0.735579
d504b667270f5e85b6981e8cad0f010c	D_0__Bacteria	0.949256
2e0ec4a9d56970e67d4364c7f27fb598	D_0__Bacteria;D_1__Proteobacteria;D_2__Alphaproteobacteria;D_3__Rhodobacterales;D_4__Rhodobacteraceae;D_5__Rhodobacter;D_6__uncultured bacterium	0.702513
a85bb36326e578d12acc3b7d942afc0b	D_0__Bacteria	0.997443
ddd2d8699ed925544f2e86099d79b379	D_0__Bacteria;D_1__Firmicutes;D_2__Bacilli;D_3__Bacillales;D_4__Planococcaceae;D_5__Planococcus	0.784839
d2414697f6f46179a075c06d355876af	D_0__Bacteria;D_1__Proteobacteria;D_2__Alphaproteobacteria;D_3__Rhizobiales	0.993418
360c759b4b9197797a87e9d7995702e6	D_0__Bacteria;D_1__Proteobacteria;D_2__Gammaproteobacteria;D_3__Betaproteobacteriales;D_4__Burkholderiaceae;D_5__Comamonas;D_6__Comamonas testosteroni	0.907483
5276ea61ca915235d7a271be7ea5eed8	D_0__Bacteria;D_1__Proteobacteria;D_2__Gammaproteobacteria;D_3__Betaproteobacteriales;D_4__Burkholderiaceae;D_5__Aquabacterium;D_6__uncultured bacterium	0.916627
b8ee2621e5024c423f1b1e153f0846e6	D_0__Bacteria;D_1__Proteobacteria;D_2__Gammaproteobacteria	0.804746
a4196fb6d68d8bea8f608981bc847ae0	D_0__Bacteria;D_1__Proteobacteria;D_2__Alphaproteobacteria;D_3__Rhodobacterales;D_4__Rhodobacteraceae;D_5__Rubellimicrobium;D_6__uncultured bacterium	0.9996
89f5123f5c3b2bebdb48b2bf7cd7c766	D_0__Bacteria;D_1__Proteobacteria;D_2__Gammaproteobacteria;D_3__Aeromonadales;D_4__Aeromonadaceae;D_5__Aeromonas	0.982127
0fbde75663154cf708e3a56c3a9ac7d2	D_0__Bacteria;D_1__Bacteroidetes;D_2__Bacteroidia	0.991778
e48f5ee98667c140223aa26f01065da7	D_0__Bacteria;D_1__Proteobacteria;D_2__Gammaproteobacteria;D_3__Betaproteobacteriales;D_4__Burkholderiaceae;D_5__Diaphorobacter;D_6__uncultured Acidovorax sp.	0.705894
a430f28bc4f15e5e060e2ad79d0ae10a	D_0__Bacteria;D_1__Nitrospirae;D_2__Nitrospira;D_3__Nitrospirales;D_4__Nitrospiraceae;D_5__Nitrospira	1
553b612227c224cfdb2803e7dd9552cf	D_0__Bacteria	0.964673
92a7d9ab9676e8831ed645bf241a7f0f	D_0__Bacteria;D_1__Proteobacteria;D_2__Alphaproteobacteria;D_3__Rhizobiales;D_4__Rhizobiaceae	0.999881
fd0d2da4e7f9baf4c9d0ca55443b350b	D_0__Bacteria;D_1__Proteobacteria;D_2__Gammaproteobacteria	0.932818
ca78629b914ca1a7ddf9f035e8c9fc73	D_0__Bacteria;D_1__Proteobacteria	0.996671
7b092931be666e58a465a56ecab82d7e	D_0__Bacteria;D_1__Proteobacteria;D_2__Gammaproteobacteria;D_3__Betaproteobacteriales;D_4__Burkholderiaceae;D_5__Noviherbaspirillum;D_6__uncultured bacterium	0.802637
b56b2bc870798d7991bfe45fb7735f0a	D_0__Bacteria	0.958365
3c2b114098516cf053007950c34c4f8b	D_0__Bacteria;D_1__Proteobacteria;D_2__Alphaproteobacteria;D_3__Rhizobiales;D_4__Rhizobiaceae	0.987553
c969cc505597d20bac5bdb6096ff1621	D_0__Bacteria;D_1__Proteobacteria;D_2__Gammaproteobacteria;D_3__Betaproteobacteriales	0.94188
87ed2d21b3de56d3a379e3080f9e9441	D_0__Bacteria	0.960094
04b868b2af1e5a5022074cfa5b2a1e0e	D_0__Bacteria	0.958488
de801d239c97273c52f6c507ddd32bde	D_0__Bacteria;D_1__Proteobacteria;D_2__Gammaproteobacteria;D_3__Aeromonadales;D_4__Aeromonadaceae;D_5__Aeromonas	0.775798
b682e3edc16cb3b26c67c62c1d64b0ab	D_0__Bacteria;D_1__Deinococcus-Thermus;D_2__Deinococci;D_3__Deinococcales;D_4__Deinococcaceae;D_5__Deinococcus;D_6__uncultured Deinococcus sp.	0.741352
b026dbce5a7443830e5073d3970838d9	D_0__Bacteria;D_1__Firmicutes;D_2__Clostridia;D_3__Clostridiales;D_4__Peptostreptococcaceae;D_5__Proteocatella;D_6__uncultured bacterium	0.999019
12401dcc290cf07ff42f80d93e054f21	D_0__Bacteria	0.966818
f828c51c86e6870a40d2c446cc068c2a	D_0__Bacteria	0.974848
b575b2d30c2b4aadb1a706fdea54591e	D_0__Bacteria	0.966872
3b9d15faf5a1a1a5756f51eb4d31c7e0	D_0__Bacteria	0.94388
9be0855c2e73eb5d714c9e5aaab20455	D_0__Bacteria;D_1__Proteobacteria;D_2__Gammaproteobacteria;D_3__Betaproteobacteriales;D_4__Burkholderiaceae;D_5__Hydrogenophaga;D_6__uncultured bacterium	0.903432
115391dff9c8c2b240e95d0fead435fe	D_0__Bacteria	0.974868
303307e02c46c89772c789128722539c	D_0__Bacteria	0.97248
d9a4dab3f7f08d43f704a67f7afa2414	D_0__Bacteria	0.963571
76855942173a61038b167bd8fe71e5dd	D_0__Bacteria	0.970978
ca6bd0db39d696897b9fa015e7141df2	D_0__Bacteria;D_1__Proteobacteria;D_2__Gammaproteobacteria;D_3__Betaproteobacteriales;D_4__Burkholderiaceae;D_5__Hydrogenophaga;D_6__uncultured bacterium	0.898301
a9a9605ca3fd8b5b7b834fcba7f3ba08	D_0__Bacteria;D_1__Proteobacteria;D_2__Alphaproteobacteria;D_3__Acetobacterales;D_4__Acetobacteraceae;D_5__Roseomonas	0.773142
59fbb8eefad2bc0ec3e000ec2d7fcb38	D_0__Bacteria;D_1__Actinobacteria;D_2__Actinobacteria;D_3__Pseudonocardiales;D_4__Pseudonocardiaceae;D_5__Pseudonocardia;D_6__Pseudonocardia halophobica	0.887206
3e770611fdcde59a3dd4b66670fda3fd	D_0__Bacteria	0.979474
3491a5605c866f47233cf68e522e631d	D_0__Bacteria	0.969504
6bf3bc194738d9a51cb7de38377fb0d5	D_0__Bacteria;D_1__Proteobacteria;D_2__Deltaproteobacteria	0.999945
f49fd93f585a41611e34022f597aef84	D_0__Bacteria;D_1__Actinobacteria;D_2__Actinobacteria;D_3__Corynebacteriales;D_4__Corynebacteriaceae;D_5__Corynebacterium 1	0.999324
fade39107cdf084e91ca97ff9171aeed	D_0__Bacteria;D_1__Planctomycetes;D_2__Planctomycetacia;D_3__Gemmatales;D_4__Gemmataceae;D_5__Gemmata	0.829768
07f5d52bb03ddcfdbd1b8ad959632b6d	D_0__Bacteria	0.969982
9cf7c7fc6d6dc8983f0bbf21d44e2064	D_0__Bacteria;D_1__Proteobacteria;D_2__Alphaproteobacteria;D_3__Rhizobiales;D_4__Xanthobacteraceae;D_5__Rhodoplanes	0.943956
46a4a789ad566e9e1fdd8456d5814546	D_0__Bacteria	0.963151
642e4cc2bf37d129d7fe925d553b1ca9	D_0__Bacteria;D_1__Proteobacteria;D_2__Gammaproteobacteria;D_3__Betaproteobacteriales;D_4__Chromobacteriaceae;D_5__Crenobacter;D_6__uncultured bacterium	0.920185
b9eb971c08d0d137fccf1cc24672549a	D_0__Bacteria;D_1__Bacteroidetes;D_2__Bacteroidia;D_3__Flavobacteriales;D_4__Flavobacteriaceae;D_5__Flavobacterium	0.764861
c3c7dd1325a2568aa4dcff3ffdc4489a	D_0__Bacteria;D_1__Proteobacteria;D_2__Alphaproteobacteria;D_3__Rhizobiales;D_4__Rhizobiales Incertae Sedis;D_5__Phreatobacter;D_6__uncultured bacterium	0.992246
c7b97b02fc5ef6847f2db1c2f12bbc95	D_0__Bacteria	0.999667
73f5fff7818a8dcbe494232bf9971724	D_0__Bacteria;D_1__Proteobacteria;D_2__Gammaproteobacteria;D_3__Pseudomonadales;D_4__Pseudomonadaceae;D_5__Pseudomonas	0.974797
520719e87292780733405f23675e5bd4	D_0__Bacteria;D_1__Proteobacteria;D_2__Alphaproteobacteria;D_3__Rhizobiales;D_4__Xanthobacteraceae	0.99936
3d250f0a2f9b9edd1475f436b5eac18b	D_0__Bacteria;D_1__Proteobacteria;D_2__Gammaproteobacteria	0.918699
8ac6c2d0c0390f44dbbaad4444b605fe	D_0__Bacteria	0.960176
718883a3fd74a6dfdfdab80e927a672d	D_0__Bacteria	0.971139
408756fab1ddcb575333d4e88a9f0678	D_0__Bacteria;D_1__Proteobacteria;D_2__Alphaproteobacteria;D_3__Caulobacterales;D_4__Caulobacteraceae;D_5__Brevundimonas	0.995997
1eafd554b0c281a7a4e842681ecdbf7a	D_0__Bacteria;D_1__Actinobacteria;D_2__Acidimicrobiia;D_3__Microtrichales;D_4__Iamiaceae;D_5__Iamia;D_6__metagenome	0.926801
f105b8a61c7ab839d0d95a3a90c93744	D_0__Bacteria;D_1__Proteobacteria;D_2__Gammaproteobacteria;D_3__Pseudomonadales;D_4__Moraxellaceae;D_5__Acinetobacter;D_6__uncultured gamma proteobacterium	0.712378
40733a90445aa8728315c4441641c817	D_0__Bacteria	0.964791
0e298f04c69d75c1269b6c2a42909d1f	D_0__Bacteria	0.999679
07c896a22ca95cec8e2e12422783bb96	D_0__Bacteria;D_1__Proteobacteria;D_2__Alphaproteobacteria;D_3__Rhodobacterales;D_4__Rhodobacteraceae;D_5__Paracoccus	0.713822
f6c77d856d919f95ec01db94bb18477a	D_0__Bacteria;D_1__Proteobacteria;D_2__Gammaproteobacteria;D_3__Betaproteobacteriales;D_4__Burkholderiaceae;D_5__Leptothrix	0.747333
943b753a30cfb706ea87a4fbe7a7db2c	D_0__Bacteria	0.961693
f93f3d4d022ba3ca7b4ec2eaa6552c6e	D_0__Bacteria;D_1__Proteobacteria;D_2__Alphaproteobacteria;D_3__Rhodobacterales;D_4__Rhodobacteraceae;D_5__Rhodobacter;D_6__uncultured bacterium	0.855994
ae6961f63aa9382ba845eec81bc308aa	D_0__Bacteria	0.999918
8434fd97f8ee5be267223c5493ef4c37	D_0__Bacteria;D_1__Proteobacteria;D_2__Gammaproteobacteria;D_3__Betaproteobacteriales	0.878509
b7c3288a6685a370d2536092571ce369	D_0__Bacteria;D_1__Proteobacteria;D_2__Deltaproteobacteria;D_3__Myxococcales;D_4__mle1-27;D_5__metagenome;D_6__metagenome	0.968163
a25fe14e69c830ca6092f665455ecf00	D_0__Bacteria	0.971012
dfccb9aa2cab3dcc118bf2511b74e8af	D_0__Bacteria;D_1__Proteobacteria;D_2__Gammaproteobacteria;D_3__Alteromonadales;D_4__Shewanellaceae;D_5__Shewanella	0.999952
3ccd0befe1037da44cd2fa52b82c9696	D_0__Bacteria;D_1__Proteobacteria;D_2__Gammaproteobacteria;D_3__Cellvibrionales;D_4__Cellvibrionaceae;D_5__Cellvibrio	0.798246
077884e318c786b1be1db0dc4d0d4307	D_0__Bacteria;D_1__Actinobacteria;D_2__Actinobacteria	0.845497
3179444754a73fbef0a99e11f28396f1	D_0__Bacteria;D_1__Proteobacteria;D_2__Gammaproteobacteria	0.968439
efac7466af0e745eae260ecf447bf8b2	D_0__Bacteria	0.943524
3e61383ea19a4d2075df2b4854d74555	D_0__Bacteria;D_1__Actinobacteria;D_2__Actinobacteria;D_3__Actinomycetales;D_4__Actinomycetaceae;D_5__Actinomyces;D_6__uncultured bacterium	0.983443
3e218c752a56b03484c1c38d4a00f4b9	D_0__Bacteria	0.973894
4e40a205057bc1cc8d03b72792bc98da	D_0__Bacteria;D_1__Proteobacteria;D_2__Alphaproteobacteria;D_3__Rhizobiales;D_4__Rhizobiales Incertae Sedis;D_5__Nordella;D_6__uncultured bacterium	0.943308
771571ce24194c5ca0c9acd760a3e60a	D_0__Bacteria;D_1__Proteobacteria;D_2__Gammaproteobacteria;D_3__Vibrionales;D_4__Vibrionaceae;D_5__Vibrio;D_6__Vibrio cholerae	0.999594
217e67b6539f716a06ee1af129cfc4ef	D_0__Bacteria	0.97025
0596ced2ca29bde3970ae06f310b2b20	D_0__Bacteria;D_1__Proteobacteria;D_2__Alphaproteobacteria;D_3__Paracaedibacterales;D_4__Paracaedibacteraceae;D_5__uncultured;D_6__uncultured bacterium	0.997008
e4eea14f166ce364cb561b436c78e1e5	D_0__Bacteria	0.962798
b8ada76ee650edcf7c8ef7d7bbcade20	D_0__Bacteria;D_1__Proteobacteria;D_2__Gammaproteobacteria;D_3__Enterobacteriales;D_4__Enterobacteriaceae	0.948049
9504223f8f0c477f7c32b2d7f1116513	D_0__Bacteria;D_1__Firmicutes;D_2__Clostridia;D_3__Clostridiales;D_4__Ruminococcaceae;D_5__Ruminiclostridium 9;D_6__uncultured bacterium	0.92496
065626053219c61bce1fcfcf3972ffbf	D_0__Bacteria	0.966192
4e4edf2d42967d635ae2c6b3da9240b5	D_0__Bacteria	0.960963
e38a24e9c10aa2aec043ddf2fa5f3157	D_0__Bacteria;D_1__Proteobacteria;D_2__Alphaproteobacteria;D_3__Reyranellales;D_4__Reyranellaceae;D_5__Reyranella	1
fb79750ad1f21e14f7a6062c0d5d3f36	D_0__Bacteria;D_1__Proteobacteria;D_2__Alphaproteobacteria;D_3__Sphingomonadales;D_4__Sphingomonadaceae;D_5__Sphingoaurantiacus;D_6__uncultured bacterium	0.997732
9571bc06e8cd2fc32d5d86ed410d0472	D_0__Bacteria;D_1__Proteobacteria;D_2__Gammaproteobacteria;D_3__Xanthomonadales;D_4__Xanthomonadaceae;D_5__Pseudoxanthomonas	0.754551
a3d8fd1e7197a916c82cae5648cadffd	D_0__Bacteria;D_1__Proteobacteria;D_2__Alphaproteobacteria;D_3__Rhodobacterales;D_4__Rhodobacteraceae;D_5__Paracoccus;D_6__uncultured bacterium	0.751255
ef7296d1450ef710df9cbe89275ec76a	D_0__Bacteria	0.966679
17a2244689b53e669a474e3bfae02196	D_0__Bacteria;D_1__Proteobacteria;D_2__Deltaproteobacteria;D_3__Myxococcales;D_4__BIrii41;D_5__metagenome;D_6__metagenome	0.760179
897e2c4f5d30bc0ff564774126f53249	D_0__Bacteria;D_1__Proteobacteria;D_2__Gammaproteobacteria;D_3__Betaproteobacteriales;D_4__Chromobacteriaceae;D_5__Vogesella;D_6__uncultured bacterium	0.976494
18d2c42761a6bee2665a5b2d40eb6ee0	D_0__Bacteria	0.999924
38f6ea90959c8f37114d9ce1415aa191	D_0__Bacteria;D_1__Proteobacteria;D_2__Alphaproteobacteria;D_3__Rickettsiales;D_4__Anaplasmataceae;D_5__Neorickettsia;D_6__uncultured Neorickettsia sp.	0.928555
a9f0f8e2374721d05ea012417ff90308	D_0__Bacteria;D_1__Planctomycetes;D_2__Phycisphaerae;D_3__Phycisphaerales;D_4__Phycisphaeraceae;D_5__SM1A02;D_6__metagenome	0.87185
017b278e064acae252357604e994dd50	D_0__Bacteria	0.93665
c7af155504dbe5a5b1af088c789b764d	D_0__Bacteria;D_1__Cyanobacteria;D_2__Oxyphotobacteria;D_3__Oxyphotobacteria Incertae Sedis;D_4__Unknown Family;D_5__Leptolyngbya ANT.L52.2	0.996329
d032e92a9f951bf0c9f2e8f8a0f638a9	D_0__Bacteria;D_1__Proteobacteria;D_2__Gammaproteobacteria;D_3__Pseudomonadales;D_4__Moraxellaceae;D_5__Acinetobacter	0.999998
d71332e3b2be111c59502a5700da5232	D_0__Bacteria;D_1__Proteobacteria;D_2__Alphaproteobacteria;D_3__Rhodobacterales;D_4__Rhodobacteraceae	0.835533
99c4e3c362603e4543a0bdb31c8c9f5b	D_0__Bacteria	0.999964
371866092acb9f55fa0eb6457c6929c9	D_0__Bacteria	0.962599
9d5a77817042c9fd887bbb18236ffae1	D_0__Bacteria;D_1__Bacteroidetes;D_2__Bacteroidia;D_3__Chitinophagales;D_4__Chitinophagaceae;D_5__Flavihumibacter;D_6__uncultured bacterium	0.99846
d3e0c526724c57646bd62609295ed4a7	D_0__Bacteria	0.97281
e1240219973974813c10dd6e610564f7	D_0__Bacteria;D_1__Actinobacteria;D_2__Actinobacteria;D_3__Propionibacteriales;D_4__Nocardioidaceae;D_5__Nocardioides	0.998806
3752d2c7b6c8f11db7036aa48d155455	D_0__Bacteria	0.963238
8c8b4ba04e70cc3a1a246816c2087331	D_0__Bacteria;D_1__Bacteroidetes;D_2__Bacteroidia;D_3__Flavobacteriales;D_4__Flavobacteriaceae;D_5__Flavobacterium	0.999514
6dbdc2116debbe450c7347f6efec4bbe	D_0__Bacteria;D_1__Proteobacteria;D_2__Alphaproteobacteria;D_3__Rhodobacterales;D_4__Rhodobacteraceae	1
6b11eed554c596a27cef78cba043c1df	D_0__Bacteria	0.970444
b3496b8e04977db4db70b5866a87cb8f	D_0__Bacteria;D_1__Proteobacteria;D_2__Alphaproteobacteria;D_3__Caulobacterales;D_4__Caulobacteraceae;D_5__Brevundimonas	0.999947
2aa40ea94de913ef268c3a930f3eea0d	D_0__Bacteria	0.96051
ecc93eb1fcb63df2a4aa7d57a835c1b1	D_0__Bacteria	0.978994
85538f7de1ff2d14eeb96da8a7a450ee	D_0__Bacteria;D_1__Proteobacteria;D_2__Gammaproteobacteria	0.999959
1a7644a4e158e3c1b088deebe484f4f4	D_0__Bacteria;D_1__Proteobacteria;D_2__Deltaproteobacteria;D_3__Myxococcales;D_4__mle1-27;D_5__metagenome;D_6__metagenome	0.978033
d45af858d6d41ff4919e663d343198e3	D_0__Bacteria;D_1__Proteobacteria;D_2__Gammaproteobacteria	0.968862
e82a86be97ea7dabd53b363e8a1eafdc	D_0__Bacteria	0.96851
30e3fe2785d4e0699c82cd11d61f9bb0	D_0__Bacteria	0.962697
b8ef5fed3f375a5df23e7cba01c2e4d1	D_0__Bacteria;D_1__Proteobacteria;D_2__Alphaproteobacteria	0.973198
1dd239159e9cdaf2e12e38cc939e3131	D_0__Bacteria;D_1__Actinobacteria;D_2__Actinobacteria;D_3__Corynebacteriales;D_4__Mycobacteriaceae;D_5__Mycobacterium	0.999997
54cf28a302ae2c66ffe83e0dd57b8eba	D_0__Bacteria;D_1__Proteobacteria;D_2__Gammaproteobacteria	0.985178
9649365a780e05f82ee87a9c43eadabe	D_0__Bacteria;D_1__Proteobacteria;D_2__Gammaproteobacteria;D_3__Betaproteobacteriales	0.857087
e9bbd9da68ee4cda62ca1a760f25cbf7	D_0__Bacteria;D_1__Proteobacteria;D_2__Gammaproteobacteria;D_3__Betaproteobacteriales;D_4__Burkholderiaceae	0.999829
d7fbda72ac2fd903f4549ae4296e96f9	Unassigned	0.969582
35ac4c630d883b6434083dc8d286087e	D_0__Bacteria;D_1__Actinobacteria;D_2__Actinobacteria;D_3__Propionibacteriales;D_4__Propionibacteriaceae;D_5__Cutibacterium	0.774896
e1a71f03aed611f0829d1492cd1546b4	D_0__Bacteria;D_1__Proteobacteria;D_2__Gammaproteobacteria;D_3__Aeromonadales;D_4__Aeromonadaceae;D_5__Aeromonas	0.973409
7eda7245ecb44752571d7a46c82d9677	D_0__Bacteria;D_1__Proteobacteria;D_2__Gammaproteobacteria;D_3__Betaproteobacteriales;D_4__Betaproteobacteriales Incertae Sedis;D_5__2013Ark19i	0.84695
d7e8fc4043d9fe62b685a8c38200aace	D_0__Bacteria;D_1__Proteobacteria;D_2__Gammaproteobacteria	0.925592
6f35e0de1f4c9c7d8192bcee6ca528cf	D_0__Bacteria;D_1__Proteobacteria;D_2__Deltaproteobacteria;D_3__Desulfarculales;D_4__Desulfarculaceae;D_5__uncultured;D_6__uncultured bacterium	0.934208
8af14bf56c9fba84d9d9a817727c0cfc	D_0__Bacteria;D_1__Proteobacteria;D_2__Gammaproteobacteria;D_3__Xanthomonadales;D_4__Xanthomonadaceae;D_5__Lysobacter;D_6__uncultured bacterium	0.780376
8ffcfd3334985601fea1bea70dfbe2b8	D_0__Bacteria	0.97355
c5aff0084f956ee8bb7c0818b372b0ab	D_0__Bacteria;D_1__Proteobacteria;D_2__Gammaproteobacteria;D_3__Betaproteobacteriales;D_4__Chromobacteriaceae;D_5__Vogesella;D_6__uncultured bacterium	0.999871
d05a92560b3c5110065e011811f5a1e0	D_0__Bacteria;D_1__Actinobacteria;D_2__Actinobacteria;D_3__Actinomycetales;D_4__Actinomycetaceae;D_5__Actinomyces	0.999695
b473d01e05ee023d77075adb0bee54bd	D_0__Bacteria	0.961695
b9fef86a20b006e59dc642be3b3d3d7d	D_0__Bacteria;D_1__Proteobacteria;D_2__Alphaproteobacteria;D_3__Reyranellales;D_4__Reyranellaceae;D_5__Reyranella	0.999999
b626c376c0026f733ce9849fbebc7ff9	D_0__Bacteria;D_1__Proteobacteria;D_2__Alphaproteobacteria;D_3__Rhizobiales;D_4__Beijerinckiaceae;D_5__Microvirga;D_6__uncultured bacterium	0.940941
2848ae55352f7e8a79dc94b8bb66f474	D_0__Bacteria;D_1__Gemmatimonadetes;D_2__Gemmatimonadetes;D_3__Gemmatimonadales;D_4__Gemmatimonadaceae;D_5__uncultured;D_6__uncultured Gemmatimonadales bacterium	0.94778
2a97038e685ed6ba7bf204d14b28babb	D_0__Bacteria	0.9648
2efd196ef31e9aeb1682a1c8644b1e87	D_0__Bacteria;D_1__Actinobacteria;D_2__Actinobacteria	0.992783
1abfbca74609964cb6b07970261f7cfe	D_0__Bacteria;D_1__Acidobacteria;D_2__Subgroup 6	0.998426
7ac3a9ee4ac67d68dc214cbf93c2cd36	D_0__Bacteria;D_1__Proteobacteria;D_2__Alphaproteobacteria;D_3__Rhizobiales	0.87525
2a29700179c95dae081955624db288b3	D_0__Bacteria	0.961448
302d4b1a1c7ee42b9aae7773cb787595	D_0__Bacteria	0.960697
bb1784fb8e65fab876c3b72a27d5ecd4	D_0__Bacteria	0.974994
3ee4e5d9efa32c020845c359673f81bb	D_0__Bacteria	0.959153
a8da8d95c3074b8d96f556b5976b97de	D_0__Bacteria;D_1__Proteobacteria;D_2__Gammaproteobacteria;D_3__Betaproteobacteriales;D_4__Burkholderiaceae;D_5__Inhella;D_6__uncultured bacterium	0.999755
a96a76287e7164003f401c680e945bd4	D_0__Bacteria;D_1__Proteobacteria;D_2__Gammaproteobacteria	0.988013
af146cbdec7dbc5ffaaf174c8cc4ad8a	D_0__Bacteria;D_1__Proteobacteria;D_2__Alphaproteobacteria;D_3__Rhodobacterales;D_4__Rhodobacteraceae;D_5__Rubellimicrobium;D_6__uncultured bacterium	0.996382
2957deed593b16ec577c196de05bd641	D_0__Bacteria	0.99997
1d15570af25d1277fbf903b15ca118b7	D_0__Bacteria	0.961168
bd3bb9908974fd493d0c97fd0f6bb91c	D_0__Bacteria;D_1__Proteobacteria;D_2__Alphaproteobacteria;D_3__Reyranellales;D_4__Reyranellaceae;D_5__Reyranella	1
b48d4b2acc476fb777dd91fb6feb9d35	D_0__Bacteria	0.9978
7eab171c380569693a1538b3192443a5	D_0__Bacteria;D_1__Proteobacteria;D_2__Gammaproteobacteria;D_3__Salinisphaerales;D_4__Solimonadaceae;D_5__uncultured;D_6__uncultured bacterium	0.802092
71e10615418632401c983c54fdaf3b4a	D_0__Bacteria;D_1__Fusobacteria;D_2__Fusobacteriia;D_3__Fusobacteriales;D_4__Leptotrichiaceae;D_5__Hypnocyclicus;D_6__uncultured bacterium	0.999812
72d3432e5d093d95cb2428fe822c4599	D_0__Bacteria	0.95762
833c1a15aa4505f21bd51e7999a0b2b1	D_0__Bacteria;D_1__Proteobacteria;D_2__Alphaproteobacteria	0.989699
fc913389922cee3b359b2dd4ce450c48	D_0__Bacteria;D_1__Actinobacteria;D_2__Actinobacteria	0.941628
d6ccacba4f75bf3678aeb2168877695c	D_0__Bacteria;D_1__Proteobacteria;D_2__Gammaproteobacteria;D_3__Aeromonadales	0.976874
537680f49066a55053675b898ee0249c	D_0__Bacteria	0.954556
a1af0d19540caf8ee36b6bc89134b7e1	D_0__Bacteria	0.962972
d3b6c836281cf5c7fc59dc301142690a	D_0__Bacteria;D_1__Bacteroidetes;D_2__Bacteroidia;D_3__Flavobacteriales;D_4__Flavobacteriaceae;D_5__Flavobacterium	0.986356
da878d31323ca8aeebd829a6cb59721b	D_0__Bacteria;D_1__Proteobacteria;D_2__Deltaproteobacteria;D_3__Desulfovibrionales;D_4__Desulfovibrionaceae;D_5__Desulfovibrio;D_6__uncultured bacterium	0.898983
c58058f14f06bb27f2f90757b9268cb6	D_0__Bacteria	0.973099
72a21eb92ec6fab2cf4358d55afd172e	D_0__Bacteria	0.97339
ea447a681c0ddcca7825473e6297feef	D_0__Bacteria;D_1__Proteobacteria;D_2__Alphaproteobacteria;D_3__Rhizobiales;D_4__Hyphomicrobiaceae;D_5__Hyphomicrobium	0.970914
ac178a10e3dcd4848931f252e3e7cc6a	D_0__Bacteria	0.969249
3759c1993e5a0eecc23abd82b6aef908	D_0__Bacteria;D_1__Bacteroidetes;D_2__Bacteroidia;D_3__Cytophagales	0.910235
7260009808dec6e656ea6717a6709a0a	D_0__Bacteria;D_1__Bacteroidetes;D_2__Bacteroidia;D_3__Bacteroidetes VC2.1 Bac22;D_4__metagenome;D_5__metagenome;D_6__metagenome	0.895913
25ac0e5e2c814463b1eb487542e02d1e	D_0__Bacteria;D_1__Proteobacteria;D_2__Alphaproteobacteria;D_3__Caulobacterales;D_4__Caulobacteraceae;D_5__Brevundimonas	0.999994
bc5f0b013d15bff49c8f26f18c3b76bd	D_0__Bacteria	0.970274
e10043eb4b2a57675ca4bf065fc326d2	D_0__Bacteria;D_1__Planctomycetes;D_2__Planctomycetacia;D_3__Pirellulales;D_4__Pirellulaceae;D_5__Pirellula;D_6__uncultured organism	0.953998
9aa08ff660410f8aa715e9ca5bc9ff18	D_0__Bacteria;D_1__Proteobacteria;D_2__Gammaproteobacteria;D_3__Aeromonadales;D_4__Aeromonadaceae;D_5__Aeromonas	0.793747
ff01c240287de70ba2f29e0c0e32b941	D_0__Bacteria;D_1__Actinobacteria;D_2__Acidimicrobiia;D_3__Microtrichales;D_4__Ilumatobacteraceae;D_5__uncultured;D_6__uncultured bacterium	0.883495
62203c2fd652996d5205954579777b0c	Unassigned	0.971914
ac991fcfb6712ea7c68cad7e55fd73f8	D_0__Bacteria;D_1__Proteobacteria;D_2__Alphaproteobacteria;D_3__Reyranellales;D_4__Reyranellaceae	0.974586
372bda6e37418bcecc4a80746752c9e8	D_0__Bacteria	0.959367
6252fb50f1291334035c3884df32bd1a	D_0__Bacteria;D_1__Proteobacteria;D_2__Alphaproteobacteria;D_3__Azospirillales;D_4__Azospirillaceae;D_5__Azospirillum	0.732537
a477c97637964cf6981a35c7ee1b6b1b	D_0__Bacteria	0.974999
759ff5e76750e66ed88b120e715bf51f	D_0__Bacteria;D_1__Proteobacteria;D_2__Gammaproteobacteria;D_3__Betaproteobacteriales;D_4__Burkholderiaceae;D_5__Acidovorax	0.829061
e2b9faabb45767c53d48a693f4da6e3c	D_0__Bacteria;D_1__Bacteroidetes;D_2__Bacteroidia;D_3__Chitinophagales;D_4__Chitinophagaceae;D_5__Sediminibacterium;D_6__uncultured bacterium	0.937887
525e5944bec8ccf515b21840d8f2f89a	D_0__Bacteria;D_1__Proteobacteria;D_2__Gammaproteobacteria;D_3__Betaproteobacteriales;D_4__Burkholderiaceae;D_5__Limnohabitans	0.830282
2df4ee3f4f44fa8f034fd1b935b8014b	D_0__Bacteria	0.958059
a292def93ee6bc130062710254e62195	D_0__Bacteria;D_1__Fusobacteria;D_2__Fusobacteriia;D_3__Fusobacteriales;D_4__Fusobacteriaceae;D_5__Cetobacterium;D_6__uncultured bacterium	1
fab7d02d6585cffa0e5aec9dab691c60	D_0__Bacteria;D_1__Firmicutes;D_2__Bacilli;D_3__Bacillales;D_4__Staphylococcaceae;D_5__Staphylococcus	1
8540bfd6397be99041e0e67782084402	D_0__Bacteria;D_1__Proteobacteria;D_2__Alphaproteobacteria;D_3__Holosporales;D_4__Holosporaceae;D_5__uncultured	0.757169
f59c438dfe5f036e7120db44dd921b05	D_0__Bacteria	0.968873
1a8d7c821d281bba1b56e3e76e7ae9f2	D_0__Bacteria	0.972313
7581cb463f280a51ba7c07a5d9bf148e	D_0__Bacteria;D_1__Proteobacteria;D_2__Gammaproteobacteria;D_3__Betaproteobacteriales;D_4__Burkholderiaceae;D_5__Inhella	0.700665
31a859bd0501623ecb11d4f577db53b0	D_0__Bacteria;D_1__Proteobacteria;D_2__Gammaproteobacteria;D_3__Enterobacteriales;D_4__Enterobacteriaceae;D_5__Citrobacter	0.866542
a391a25f106f6390b4aa7cb138a7344b	D_0__Bacteria;D_1__Proteobacteria;D_2__Alphaproteobacteria;D_3__Rhodobacterales;D_4__Rhodobacteraceae	0.865771
bc7fdcb6ac992d2378e75bf6d8aa7b76	D_0__Bacteria;D_1__Actinobacteria;D_2__Actinobacteria;D_3__Pseudonocardiales;D_4__Pseudonocardiaceae;D_5__Pseudonocardia;D_6__uncultured bacterium	0.897377
1795218792f664947d85a380af7b33a2	D_0__Bacteria	0.962492
dc4d6a34fa8c55e1c439a9c51450ea04	D_0__Bacteria;D_1__Proteobacteria;D_2__Gammaproteobacteria;D_3__Betaproteobacteriales;D_4__Burkholderiaceae	0.999384
d030b38a0ba1bd8e003a6051c583a6cf	D_0__Bacteria;D_1__Proteobacteria;D_2__Gammaproteobacteria	0.714452
0682612b7fd2abbbbd76e9bd5181aba7	D_0__Bacteria	0.999981
a9108175adfe64ff07f4b6ea907807cd	D_0__Bacteria;D_1__Proteobacteria;D_2__Alphaproteobacteria;D_3__Rhizobiales	0.787806
4cf811ca3391bcf36cb16c49201f772b	D_0__Bacteria	0.954502
a6e9e0e6ae59c160dc5a3f62314bfad6	D_0__Bacteria	0.977005
d023fcd1383319a8f75d7c1f65739b52	D_0__Bacteria;D_1__Bacteroidetes;D_2__Bacteroidia;D_3__Sphingobacteriales;D_4__NS11-12 marine group	0.999561
fd5ce01975be1acfe2ed59cdac97b2b6	D_0__Bacteria;D_1__Bacteroidetes;D_2__Bacteroidia;D_3__Cytophagales;D_4__Microscillaceae;D_5__uncultured	0.719515
9a472ef8a27789eec3acb2107848676a	D_0__Bacteria;D_1__Proteobacteria;D_2__Gammaproteobacteria;D_3__Aeromonadales;D_4__Aeromonadaceae;D_5__Aeromonas	0.855788
ac3a5a1658cce4c93cc04ad94186b013	D_0__Bacteria;D_1__Deinococcus-Thermus;D_2__Deinococci;D_3__Deinococcales;D_4__Deinococcaceae;D_5__Deinococcus	0.999971
b663d05986a7d92b3391aa7c084cad7f	D_0__Bacteria;D_1__Bacteroidetes;D_2__Bacteroidia;D_3__Flavobacteriales;D_4__Flavobacteriaceae;D_5__Flavobacterium	0.753605
7c36171aa6f2e503b1531fa7c36f85dc	D_0__Bacteria;D_1__Proteobacteria;D_2__Gammaproteobacteria;D_3__Alteromonadales;D_4__Shewanellaceae;D_5__Shewanella	0.986857
46899cd0785037cca6b96eb7363de897	D_0__Bacteria;D_1__Proteobacteria;D_2__Gammaproteobacteria	0.836921
417ef5375819154589a91a4596b8a619	D_0__Bacteria;D_1__Actinobacteria;D_2__Acidimicrobiia	0.954905
57e9a260611e3573af704c478d977070	D_0__Bacteria;D_1__Proteobacteria;D_2__Gammaproteobacteria;D_3__Betaproteobacteriales	0.916341
526bf38eb04bd09b47b6d9a2890e1bfa	D_0__Bacteria;D_1__Proteobacteria;D_2__Gammaproteobacteria;D_3__Pseudomonadales;D_4__Pseudomonadaceae;D_5__Pseudomonas	0.984677
39cf81b1fc82a3b0bc3e62ade01ca48c	D_0__Bacteria	0.965625
36943ced488d0517b732e5514d7212ea	D_0__Bacteria;D_1__Proteobacteria;D_2__Gammaproteobacteria;D_3__Betaproteobacteriales;D_4__Burkholderiaceae	0.836528
bdbf04197321c437145acfddd122cced	D_0__Bacteria;D_1__Proteobacteria;D_2__Gammaproteobacteria;D_3__Betaproteobacteriales;D_4__Burkholderiaceae	0.927595
91b80e09fd3c297c0a04129b43a70feb	D_0__Bacteria	0.969665
a23ab39cc0f352172f267727f9640ff5	Unassigned	0.955091
489848e41bb54ce01d44cf2bf18f99bd	D_0__Bacteria	0.974579
49ec7c822e13469ab6d3a5f535b277e8	D_0__Bacteria;D_1__Proteobacteria;D_2__Gammaproteobacteria	0.797847
b15949f67a0eaebc409c38fa33165503	D_0__Bacteria	0.965699
9738fbd195278bc94cfaf28972a3bfff	D_0__Bacteria;D_1__Proteobacteria;D_2__Gammaproteobacteria;D_3__Alteromonadales;D_4__Alteromonadaceae;D_5__Rheinheimera	0.998548
a7fca7074a20a2d711fbcad459a7510a	D_0__Bacteria;D_1__Firmicutes;D_2__Bacilli;D_3__Bacillales;D_4__Bacillaceae;D_5__Bacillus	0.997477
b4898c7b01ccd450b6d4f883b0b7dd12	D_0__Bacteria;D_1__Chloroflexi;D_2__Chloroflexia;D_3__Chloroflexales;D_4__Chloroflexaceae;D_5__Oscillochloris;D_6__uncultured Chloroflexi bacterium	0.867953
93679757ff52bb227aba3ac8a60e0cb1	D_0__Bacteria;D_1__Actinobacteria;D_2__Thermoleophilia;D_3__Gaiellales;D_4__Gaiellaceae;D_5__Gaiella;D_6__uncultured bacterium	0.74329
1694c5ba9e928b93bc7494a7706cf6da	D_0__Bacteria;D_1__Proteobacteria;D_2__Gammaproteobacteria;D_3__Vibrionales;D_4__Vibrionaceae;D_5__Vibrio;D_6__Vibrio cholerae	0.934095
7acfde4cab00b3add437b0a6d6f8885f	D_0__Bacteria	0.976212
e93e8209472538289042209099e0cb68	D_0__Bacteria;D_1__Chlamydiae;D_2__Chlamydiae;D_3__Chlamydiales;D_4__Chlamydiales Incertae Sedis;D_5__Candidatus Similichlamydia;D_6__uncultured Chlamydiales bacterium	0.814268
bb5c8e032704f013a52b64dac68c374d	D_0__Bacteria;D_1__Proteobacteria;D_2__Alphaproteobacteria;D_3__Caulobacterales;D_4__Caulobacteraceae;D_5__uncultured;D_6__uncultured alpha proteobacterium	0.882869
ba89718cb7ec9f653cb4c8f0f7d37af2	D_0__Bacteria;D_1__Proteobacteria;D_2__Deltaproteobacteria;D_3__Bradymonadales;D_4__uncultured delta proteobacterium;D_5__uncultured delta proteobacterium;D_6__uncultured delta proteobacterium	0.867341
ffba039ac9ef5fd4795251be6ae9ad42	D_0__Bacteria;D_1__Bacteroidetes;D_2__Bacteroidia;D_3__Cytophagales;D_4__Spirosomaceae;D_5__Runella;D_6__uncultured bacterium	0.996716
5074977e409174a9fc5ce75c8c1f9ddc	D_0__Bacteria;D_1__Proteobacteria;D_2__Gammaproteobacteria;D_3__Betaproteobacteriales;D_4__Hydrogenophilaceae;D_5__Thiobacillus;D_6__uncultured bacterium	0.734929
22ec851bf4555d18fe2b77eacf3a115c	D_0__Bacteria;D_1__Proteobacteria;D_2__Gammaproteobacteria;D_3__Betaproteobacteriales;D_4__Burkholderiaceae	0.947451
0db9137b7d62ba8e1beaf54380d35b4d	D_0__Bacteria;D_1__Proteobacteria;D_2__Gammaproteobacteria;D_3__Pseudomonadales;D_4__Pseudomonadaceae;D_5__Pseudomonas	0.999016
fb774fbefabaa373840a5073b20a0508	D_0__Bacteria;D_1__Proteobacteria;D_2__Gammaproteobacteria;D_3__Betaproteobacteriales	0.913371
8bd400912d6c3ff7985356eb4e2a95dc	D_0__Bacteria;D_1__Bacteroidetes;D_2__Bacteroidia;D_3__Cytophagales	0.917199
77bc79e51486d96557c714c98b28e400	D_0__Bacteria;D_1__Proteobacteria	0.996696
285eef204b6d1564a6ceb128852fe805	D_0__Bacteria	0.974095
004017b9bd42e0471bcde57aa6a3b49b	D_0__Bacteria;D_1__Planctomycetes;D_2__Planctomycetacia;D_3__Isosphaerales;D_4__Isosphaeraceae;D_5__Paludisphaera;D_6__uncultured bacterium	0.798289
fa71d5d4c2a4ab73fb1ea5522e95774c	D_0__Bacteria;D_1__Proteobacteria;D_2__Gammaproteobacteria;D_3__Betaproteobacteriales	0.896427
607ae22f39fba13a3de5db35a0df299d	D_0__Bacteria;D_1__Proteobacteria	0.857469
516f790be6c1b4c9b80aac877190941d	D_0__Bacteria	0.968782
cb8d4904c145aed7a8ec5723f5c69475	D_0__Bacteria	0.999107
4172c16dc0db3b00f91f0f18c5c8be05	D_0__Bacteria;D_1__Proteobacteria;D_2__Gammaproteobacteria;D_3__Betaproteobacteriales;D_4__Burkholderiaceae	0.99995
dea01be09380f0ef334f680b24cb8899	D_0__Bacteria;D_1__Proteobacteria;D_2__Alphaproteobacteria;D_3__Rhodobacterales;D_4__Rhodobacteraceae	0.785542
d40b0d4852eb7d8c25d72ecb7de835b9	D_0__Bacteria;D_1__Firmicutes;D_2__Bacilli;D_3__Bacillales;D_4__Bacillaceae	0.999966
73c75bdaa13f4bbc696f83d78d4a7866	D_0__Bacteria	0.968124
34145fe69aa5718425854cc44ffe8ef1	D_0__Bacteria;D_1__Proteobacteria;D_2__Gammaproteobacteria;D_3__Cellvibrionales;D_4__Cellvibrionaceae;D_5__Cellvibrio;D_6__uncultured bacterium	0.758509
3524d4a37a5fe9ddaa9b1a16b93c1853	D_0__Bacteria;D_1__Proteobacteria;D_2__Alphaproteobacteria;D_3__Rhodobacterales;D_4__Rhodobacteraceae	0.986826
ee3164e520108f2e2c7062e6bd87d8a7	D_0__Bacteria	0.971162
e8c58cf1a672c3c8c01cd011ebcf0b85	D_0__Bacteria	0.96405
cd4f3930864c9e4f1f8611b10e5e7ff3	D_0__Bacteria	0.948624
fe9a357d9414aee16805b7aec906860d	D_0__Bacteria;D_1__Proteobacteria;D_2__Alphaproteobacteria	0.711226
0872228d4246a9100b3fcc74c8632d9e	D_0__Bacteria;D_1__Bacteroidetes;D_2__Bacteroidia;D_3__Cytophagales;D_4__Cyclobacteriaceae;D_5__uncultured	0.938145
26957d0ca6142bffdc70359b93aa64e1	D_0__Bacteria;D_1__Planctomycetes;D_2__Phycisphaerae;D_3__Phycisphaerales;D_4__Phycisphaeraceae;D_5__SM1A02;D_6__metagenome	0.799881
e81e337022be216bf29a804a7b0eb08f	D_0__Bacteria;D_1__Chloroflexi;D_2__Chloroflexia;D_3__Thermomicrobiales;D_4__JG30-KF-CM45;D_5__metagenome;D_6__metagenome	0.931264
eb491a0b87aff345a40be03918855224	D_0__Bacteria;D_1__Proteobacteria;D_2__Gammaproteobacteria;D_3__Oceanospirillales;D_4__Halomonadaceae;D_5__Halomonas	0.999909
18c663cc4a7218617e0591f3f11e5f52	D_0__Bacteria;D_1__Proteobacteria;D_2__Gammaproteobacteria;D_3__Aeromonadales;D_4__Aeromonadaceae;D_5__Aeromonas	0.857751
b3e322cab69fff44088cebee86bb855c	D_0__Bacteria;D_1__Bacteroidetes;D_2__Bacteroidia;D_3__Cytophagales;D_4__Spirosomaceae;D_5__Emticicia;D_6__uncultured bacterium	0.990868
1f4bc0f17bd32d54e2747ce191562fef	D_0__Bacteria	0.959615
ef3ec3ddea9b424431602fde9cf49a96	D_0__Bacteria;D_1__Chloroflexi;D_2__Chloroflexia;D_3__Thermomicrobiales;D_4__JG30-KF-CM45;D_5__metagenome;D_6__metagenome	0.984505
e1d454fd37379731579380f486e9b549	D_0__Bacteria;D_1__Proteobacteria;D_2__Gammaproteobacteria;D_3__Cellvibrionales;D_4__Cellvibrionaceae;D_5__Cellvibrio;D_6__metagenome	0.812184
a490ce66dac62c8e11f3b1013545386b	D_0__Bacteria	0.972361
68156d5e5ffd088b76e2f3f0b42711a6	D_0__Bacteria	0.975745
ffbb4be565a97ee696815ee4fd83e062	D_0__Bacteria;D_1__Firmicutes;D_2__Bacilli;D_3__Bacillales;D_4__Family XII;D_5__Exiguobacterium	1
80900c3be838eaf98e209981e4762bb0	D_0__Bacteria;D_1__Actinobacteria;D_2__Actinobacteria;D_3__Corynebacteriales;D_4__Corynebacteriaceae;D_5__Corynebacterium 1	0.999645
ab84f447670cad0a3d80fea63231109c	D_0__Bacteria;D_1__Proteobacteria;D_2__Alphaproteobacteria;D_3__Holosporales;D_4__Holosporaceae;D_5__uncultured;D_6__uncultured bacterium	0.99892
75aa1b28829436e5813bf23ca5a8d4e1	D_0__Bacteria;D_1__Actinobacteria;D_2__Acidimicrobiia;D_3__IMCC26256	0.999535
4372c83f3180dc749a5d14211c924df7	D_0__Bacteria;D_1__Proteobacteria;D_2__Alphaproteobacteria;D_3__Caulobacterales;D_4__Caulobacteraceae	1
0828113c745fa9b65cea7f4f35daf48f	D_0__Bacteria;D_1__Proteobacteria;D_2__Gammaproteobacteria	0.953137
14c08430b4b6a55d59d24cbdb45af5ec	D_0__Bacteria;D_1__Proteobacteria;D_2__Gammaproteobacteria;D_3__Alteromonadales;D_4__Shewanellaceae;D_5__Shewanella	0.940215
a08a22532dc78e358c8babd781949e1e	D_0__Bacteria	0.96844
1803e05f2e6f088a7159c2dfc496e41d	D_0__Bacteria	0.965359
82b92bdadffc062e4f3534c7fc448e52	D_0__Bacteria;D_1__Proteobacteria;D_2__Alphaproteobacteria	0.993177
200f17b8f1607d1cf62526be3f929475	D_0__Bacteria;D_1__Proteobacteria	0.795335
a454afd37410051a6f08178209cbefa9	D_0__Bacteria;D_1__Proteobacteria;D_2__Alphaproteobacteria;D_3__Rhizobiales;D_4__Xanthobacteraceae;D_5__Bradyrhizobium	0.9361
b79af60382c8c604333ddb2111f84183	D_0__Bacteria;D_1__Proteobacteria;D_2__Alphaproteobacteria;D_3__Rhodobacterales;D_4__Rhodobacteraceae	1
e6f685fbb1ed5ebd40b8497946aa8102	D_0__Bacteria;D_1__Proteobacteria;D_2__Alphaproteobacteria;D_3__Caulobacterales;D_4__Caulobacteraceae;D_5__Brevundimonas	0.999995
44574a2a59b7be337fec7eb86fb76db7	D_0__Bacteria;D_1__Bacteroidetes;D_2__Bacteroidia;D_3__Sphingobacteriales;D_4__NS11-12 marine group;D_5__uncultured bacterium;D_6__uncultured bacterium	0.932833
5aaaae22d1133fa24714f4663d61e83e	D_0__Bacteria	0.98216
4293dd73cafd9eaefd7d7efb0de4efef	D_0__Bacteria;D_1__Proteobacteria;D_2__Gammaproteobacteria;D_3__Alteromonadales;D_4__Alteromonadaceae;D_5__Rheinheimera;D_6__uncultured bacterium	0.953839
c20f74d3f39db7ee76858c2ba03aaad2	D_0__Bacteria;D_1__Proteobacteria;D_2__Gammaproteobacteria;D_3__Betaproteobacteriales;D_4__Burkholderiaceae	0.999853
1e9917af87dec239432264802f43090e	D_0__Bacteria	0.970169
43ff28aaaa3fe5995e28bbd2abe3a9c3	D_0__Bacteria;D_1__Actinobacteria;D_2__Actinobacteria;D_3__Actinomycetales;D_4__Actinomycetaceae;D_5__Actinomyces	1
35cc528578057ddf307711eada1b0803	D_0__Bacteria;D_1__Bacteroidetes;D_2__Bacteroidia;D_3__Chitinophagales;D_4__Saprospiraceae;D_5__Phaeodactylibacter;D_6__uncultured bacterium	0.811119
5f8fc3441d0b51fa46f59e4743874b44	D_0__Bacteria	0.963452
83f58bced5ff8c9adba7abb918eacc39	D_0__Bacteria	0.964877
6a2e9cef820989d3895ad3a58b1da5c2	D_0__Bacteria;D_1__Proteobacteria;D_2__Alphaproteobacteria;D_3__Rhodobacterales;D_4__Rhodobacteraceae	0.998115
76464de31932431932e5edc34e9e247e	D_0__Bacteria;D_1__Proteobacteria;D_2__Gammaproteobacteria;D_3__Xanthomonadales;D_4__Xanthomonadaceae;D_5__Thermomonas;D_6__uncultured bacterium	0.872289
236c745a42a9466cac5c70aea63c63c2	D_0__Bacteria;D_1__Proteobacteria;D_2__Gammaproteobacteria	0.750864
8e5ad5bd83d4f4b3342d9c1b74449e1f	D_0__Bacteria	0.970586
ff0f0ae8a68ab1ca002a020f1041d067	D_0__Bacteria	0.999207
d2e1f88d93c0653f95a3ce604a3adc5a	D_0__Bacteria	0.965543
3dfe7c8435e253bad9516c69f5047df9	D_0__Bacteria	0.962406
3e462116d5f9c36a355caed021424c51	D_0__Bacteria	0.964425
021fbb237f7e459e19223e046319a8db	D_0__Bacteria;D_1__Proteobacteria;D_2__Alphaproteobacteria;D_3__Azospirillales;D_4__Azospirillaceae;D_5__Azospirillum;D_6__uncultured bacterium	0.787677
d1c46d97401df94133720eb83f947d54	D_0__Bacteria	0.971282
21536e6bc3b2e9f0e2852ee32d755c28	D_0__Bacteria;D_1__Proteobacteria;D_2__Gammaproteobacteria;D_3__Alteromonadales	0.700163
6db7b476fab63acafbe33522fbc93ada	D_0__Bacteria;D_1__Proteobacteria;D_2__Alphaproteobacteria;D_3__Holosporales;D_4__Holosporaceae;D_5__uncultured;D_6__uncultured bacterium	0.999073
a2e9c727a9bd1b342aa7486e552ad6cc	D_0__Bacteria;D_1__Proteobacteria;D_2__Alphaproteobacteria;D_3__Rhodobacterales;D_4__Rhodobacteraceae;D_5__Gemmobacter;D_6__uncultured bacterium	0.788812
9c72812aef1180705eb5e07c6ba5e144	D_0__Bacteria;D_1__Cyanobacteria;D_2__Oxyphotobacteria;D_3__Nostocales;D_4__Nostocaceae;D_5__Desmonostoc PCC-7422;D_6__uncultured bacterium	0.993498
e5f9e4307f9b61b15c6ba4fdbff3a351	D_0__Bacteria	0.975078
0210f744d0a63337561ec483a2974ef5	D_0__Bacteria;D_1__Proteobacteria;D_2__Alphaproteobacteria;D_3__Caulobacterales;D_4__Caulobacteraceae	0.750728
67ccf0c2320c09b95a9af9adb8ad483d	D_0__Bacteria	0.967032
e6b6b447c4096518329760dfb00906ab	D_0__Bacteria	0.947867
1bb811d6c04dc1ebddb101492e35fda2	D_0__Bacteria	0.953785
11966fc5ea4c14dc57f78396fde908df	D_0__Bacteria;D_1__Proteobacteria;D_2__Gammaproteobacteria;D_3__Alteromonadales;D_4__Alteromonadaceae;D_5__Rheinheimera;D_6__uncultured bacterium	0.972118
e17fb0c321c3a46167393731c0dadb3f	D_0__Bacteria	0.968268
8088ad0e3a26425bb5c7e0bee41570a0	D_0__Bacteria;D_1__Proteobacteria	0.995703
9d24fd7227e5f22088df28fa6241c1c8	D_0__Bacteria;D_1__Firmicutes;D_2__Clostridia;D_3__Clostridiales;D_4__Peptostreptococcaceae	0.999999
614ad6ea8735cc05085ef5e0a8844aa9	D_0__Bacteria;D_1__Bacteroidetes;D_2__Bacteroidia;D_3__Flavobacteriales;D_4__Flavobacteriaceae;D_5__Flavobacterium;D_6__uncultured Flavobacterium sp.	0.936225
e2f877851d65d1dde7f66c012e5e4923	D_0__Bacteria	0.9557
ba6430f9f62db895300614d36184d208	D_0__Bacteria;D_1__Actinobacteria;D_2__Actinobacteria;D_3__Corynebacteriales;D_4__Corynebacteriaceae;D_5__Corynebacterium 1	0.99996
ca08a1d5b335616d7956d9ed30e71175	D_0__Bacteria	0.970573
cc3b5311b34e5d5299962fa540846757	D_0__Bacteria;D_1__Proteobacteria;D_2__Gammaproteobacteria;D_3__Aeromonadales;D_4__Aeromonadaceae;D_5__Aeromonas	0.977595
d563e5c5c231283baa9f49631bf42db1	D_0__Bacteria;D_1__Proteobacteria;D_2__Gammaproteobacteria;D_3__Betaproteobacteriales;D_4__Rhodocyclaceae;D_5__Zoogloea;D_6__uncultured bacterium	0.967637
c705cd2588f3da5d6ee5f82c697d9fc7	D_0__Bacteria	0.971301
8eab0aea886e1f0625a818c839e89967	D_0__Bacteria;D_1__Planctomycetes;D_2__OM190;D_3__uncultured Planctomycetales bacterium;D_4__uncultured Planctomycetales bacterium;D_5__uncultured Planctomycetales bacterium;D_6__uncultured Planctomycetales bacterium	0.852275
db515bd4d8a2d7d8741439a4aa77e1aa	D_0__Bacteria;D_1__Proteobacteria;D_2__Gammaproteobacteria;D_3__Betaproteobacteriales;D_4__Betaproteobacteriales Incertae Sedis;D_5__2013Ark19i	0.839478
540312c385ad77a83aa5c0b599e657a0	D_0__Bacteria;D_1__Proteobacteria;D_2__Gammaproteobacteria;D_3__Aeromonadales;D_4__Aeromonadaceae;D_5__Aeromonas	0.770053
d48e8d670fd227eb793c0ebef54673a9	D_0__Bacteria;D_1__Bacteroidetes;D_2__Bacteroidia;D_3__Chitinophagales;D_4__Saprospiraceae;D_5__Lewinella;D_6__uncultured bacterium	0.727884
63cc568e43c0b17768508687293d7007	D_0__Bacteria;D_1__Proteobacteria	0.999798
5a0a4e517833a09de213546d45907820	D_0__Bacteria	0.968673
d898107a2146fd5df80684151121b965	D_0__Bacteria;D_1__Bacteroidetes;D_2__Bacteroidia;D_3__Chitinophagales;D_4__Saprospiraceae;D_5__uncultured	0.992697
2b6cece98e9b6008f483653029dcd181	D_0__Bacteria;D_1__Proteobacteria;D_2__Alphaproteobacteria;D_3__Rhizobiales;D_4__Beijerinckiaceae	0.980416
b0b3779c276d21c03891c1974c88e080	D_0__Bacteria;D_1__Proteobacteria;D_2__Gammaproteobacteria;D_3__Betaproteobacteriales;D_4__Burkholderiaceae	0.973898
a8e4063b71d91713069fd9cf4038a766	D_0__Bacteria;D_1__Chloroflexi;D_2__Chloroflexia;D_3__Thermomicrobiales;D_4__JG30-KF-CM45	0.981354
e2d7f7096dfde488315eded08ad8cc5f	D_0__Bacteria;D_1__Bacteroidetes;D_2__Bacteroidia;D_3__Cytophagales;D_4__Microscillaceae;D_5__uncultured	0.8193
957dbce72ca39bfeb4eb8112b2cdb151	D_0__Bacteria	0.953512
0f8128a895042a6e487b28677862fd80	D_0__Bacteria	0.961344
487eb6281018bb93edb2bcca4c79dd0d	D_0__Bacteria	0.977874
e700886102a1a1e7814fdf7d1c24bb75	D_0__Bacteria;D_1__Proteobacteria;D_2__Gammaproteobacteria;D_3__Betaproteobacteriales;D_4__Burkholderiaceae;D_5__Aquabacterium;D_6__uncultured bacterium	0.766755
366496737fffd406d92e48df29e57c79	D_0__Bacteria	0.961014
addcce0582cd1452c68ceb425c6e9a4e	D_0__Bacteria	0.969453
5eb5f65c0a403c0acb78cbe274619718	D_0__Bacteria;D_1__Proteobacteria;D_2__Alphaproteobacteria;D_3__Rhizobiales;D_4__Rhizobiaceae	0.939247
fc7c4da93b19f5195c264a9638a595d4	D_0__Bacteria;D_1__Proteobacteria	0.996077
8d38ba351b0d68bef0217a044f1fdd2d	D_0__Bacteria	0.973235
6c7e241df1b8e27ea097e2881a531e8e	D_0__Bacteria;D_1__Proteobacteria;D_2__Alphaproteobacteria;D_3__Sphingomonadales;D_4__Sphingomonadaceae	0.999999
e22aabfae2b157286493660b65608349	D_0__Bacteria;D_1__Proteobacteria;D_2__Alphaproteobacteria;D_3__Rhizobiales;D_4__Beijerinckiaceae;D_5__Bosea;D_6__uncultured bacterium	0.999124
426c850cafc86e6cd3034d6fcf39ba87	D_0__Bacteria;D_1__Proteobacteria;D_2__Gammaproteobacteria;D_3__Aeromonadales;D_4__Aeromonadaceae;D_5__Aeromonas	0.911665
596033d1404e8fa425277e5a4f83a1b1	D_0__Bacteria	0.972185
3ba5f7b13e97ba8468400e788e0d4236	D_0__Bacteria;D_1__Proteobacteria;D_2__Gammaproteobacteria;D_3__Xanthomonadales;D_4__Xanthomonadaceae;D_5__Lysobacter	0.848567
00d5b6e312d883b15feddd0c9f0f2e52	D_0__Bacteria	0.974246
1b62a7e5ba87386b4dcfac1386c28f53	D_0__Bacteria;D_1__Bacteroidetes;D_2__Bacteroidia;D_3__Chitinophagales;D_4__Chitinophagaceae;D_5__Sediminibacterium;D_6__uncultured bacterium	0.998611
d454cd8741040b42fb42a5121ba8da9a	D_0__Bacteria;D_1__Proteobacteria;D_2__Gammaproteobacteria;D_3__Xanthomonadales;D_4__Rhodanobacteraceae;D_5__Tahibacter;D_6__uncultured bacterium	0.99891
1097f556500c47a1e490b8f48a2a3b26	D_0__Bacteria;D_1__Proteobacteria;D_2__Alphaproteobacteria;D_3__Acetobacterales;D_4__Acetobacteraceae;D_5__Rubritepida;D_6__uncultured bacterium	0.914715
eca41a3de6069733dee7a2a9c02c1b65	D_0__Bacteria;D_1__Proteobacteria;D_2__Gammaproteobacteria;D_3__Betaproteobacteriales;D_4__Burkholderiaceae;D_5__Undibacterium;D_6__uncultured bacterium	0.878368
b93e534f277aa7a74fe3c0899a925279	D_0__Bacteria	0.96399
83e23b847feb36281be2362d447ccc66	D_0__Bacteria;D_1__Patescibacteria;D_2__Gracilibacteria;D_3__JGI 0000069-P22;D_4__uncultured bacterium;D_5__uncultured bacterium;D_6__uncultured bacterium	0.895605
4fc2507f0682b41e0456f44946c4b477	D_0__Bacteria	0.952724
bf7d65477b98de43d026d5a7a2ad4abc	D_0__Bacteria;D_1__Proteobacteria;D_2__Gammaproteobacteria;D_3__Betaproteobacteriales;D_4__Burkholderiaceae;D_5__Piscinibacter;D_6__uncultured bacterium	0.952729
e14bb9aa484bde45f904fcda4b42f7dd	D_0__Bacteria;D_1__Proteobacteria;D_2__Gammaproteobacteria;D_3__Pseudomonadales;D_4__Pseudomonadaceae;D_5__Pseudomonas	0.997588
75eeaaa2013a7c2f55f5da58fc5e1d1f	D_0__Bacteria;D_1__Chlamydiae;D_2__Chlamydiae;D_3__Chlamydiales;D_4__Chlamydiales Incertae Sedis;D_5__Candidatus Similichlamydia;D_6__uncultured Chlamydiales bacterium	0.984177
447e822f1af5c3c4ef1d12cbb32293db	D_0__Bacteria;D_1__Proteobacteria;D_2__Gammaproteobacteria;D_3__Alteromonadales;D_4__Alteromonadaceae;D_5__Rheinheimera	0.796534
7c6ec8017fa8d4ba2dfd5f591e57105b	D_0__Bacteria	0.956847
6c8af8ccf58ff3057a34d41436161ff7	D_0__Bacteria;D_1__Actinobacteria;D_2__Actinobacteria;D_3__Micrococcales;D_4__Microbacteriaceae;D_5__Microbacterium	0.998314
0f6231a2b6eb51d53c08cfafce0c76d1	D_0__Bacteria;D_1__Bacteroidetes;D_2__Bacteroidia;D_3__Flavobacteriales;D_4__Flavobacteriaceae;D_5__Flavobacterium;D_6__Flavobacterium johnsoniae	0.815247
5020fc74173b39ab03bb53f5f41100fc	D_0__Bacteria	0.999895
456fcb24f888ed2c14cae124e3ef3a00	D_0__Bacteria;D_1__Proteobacteria;D_2__Gammaproteobacteria;D_3__Betaproteobacteriales;D_4__Burkholderiaceae;D_5__Aquabacterium	0.978116
12ba1c80b95e4c3997dfa79d425b4edb	D_0__Bacteria	0.968245
22c4ff75d69850c6c08115119b25db45	D_0__Bacteria	0.999995
a59837aff5682db98bd336442b3a6c54	D_0__Bacteria;D_1__Bacteroidetes;D_2__Bacteroidia;D_3__Flavobacteriales;D_4__Flavobacteriaceae;D_5__Flavobacterium	0.999174
f2818c9434594b1f5e216841390bc0d6	D_0__Bacteria;D_1__Proteobacteria;D_2__Gammaproteobacteria;D_3__Cellvibrionales;D_4__Halieaceae;D_5__OM60(NOR5) clade;D_6__uncultured bacterium	0.857982
50b4151b910d572e45268ee06235af30	D_0__Bacteria;D_1__Proteobacteria;D_2__Gammaproteobacteria;D_3__Aeromonadales;D_4__Aeromonadaceae;D_5__Aeromonas	0.782819
ee31a47a893b60742b8aaf22c03cfbec	D_0__Bacteria;D_1__Proteobacteria;D_2__Gammaproteobacteria;D_3__Betaproteobacteriales;D_4__Burkholderiaceae	0.956588
37f19859947a5255a7a9ba666bc09fff	D_0__Bacteria;D_1__Firmicutes;D_2__Clostridia;D_3__Clostridiales;D_4__Lachnospiraceae	0.999994
8459dcd35adecb385019f23069873b74	D_0__Bacteria;D_1__Bacteroidetes;D_2__Bacteroidia;D_3__Flavobacteriales;D_4__Crocinitomicaceae;D_5__Fluviicola	0.984823
8ac1195faccea011a8586b1166fa9591	D_0__Bacteria;D_1__Planctomycetes;D_2__OM190;D_3__uncultured bacterium;D_4__uncultured bacterium;D_5__uncultured bacterium;D_6__uncultured bacterium	0.91414
cd0bc2afff5e0550b264d872bfb1c5a4	D_0__Bacteria;D_1__Cyanobacteria;D_2__Sericytochromatia	0.979378
a42f328c7f8c23a28875ad2a0888519c	D_0__Bacteria;D_1__Proteobacteria;D_2__Gammaproteobacteria;D_3__Xanthomonadales;D_4__Xanthomonadaceae;D_5__Stenotrophomonas	0.948631
b7baa148e441a774775ea1811ac555c3	D_0__Bacteria;D_1__Proteobacteria;D_2__Gammaproteobacteria;D_3__Betaproteobacteriales;D_4__Burkholderiaceae	0.997735
f375f21010cba01ae027dde6d3ad48bc	D_0__Bacteria;D_1__Planctomycetes;D_2__Planctomycetacia;D_3__Planctomycetales;D_4__Rubinisphaeraceae;D_5__uncultured;D_6__uncultured bacterium	0.898725
9425b11effb504b53fc573e67467ab4e	D_0__Bacteria;D_1__Proteobacteria;D_2__Gammaproteobacteria	0.990577
c996d5141c3f86050ef7d95dedb523a7	D_0__Bacteria;D_1__Proteobacteria;D_2__Gammaproteobacteria;D_3__Aeromonadales;D_4__Aeromonadaceae;D_5__Aeromonas	0.78888
40aa9978b5bcb1561b674751d56e6884	D_0__Bacteria;D_1__Proteobacteria;D_2__Alphaproteobacteria;D_3__Rhodobacterales;D_4__Rhodobacteraceae	0.999702
d497672dcf0521a53e013d9a88827a75	D_0__Bacteria;D_1__Actinobacteria;D_2__Actinobacteria;D_3__Corynebacteriales;D_4__Corynebacteriaceae;D_5__Corynebacterium 1	0.999941
839a8b385e702a4048a798b394b0bdfd	D_0__Bacteria	0.958578
7d7e4ee7b5b05680916e6204ffb5f0fb	D_0__Bacteria;D_1__Planctomycetes;D_2__OM190;D_3__uncultured bacterium;D_4__uncultured bacterium;D_5__uncultured bacterium;D_6__uncultured bacterium	0.910659
0973a78ec1e3419eb901bb3e4ee16420	D_0__Bacteria	0.9719
268564c95f42b34c462b1292c203873a	D_0__Bacteria;D_1__Deinococcus-Thermus;D_2__Deinococci;D_3__Deinococcales;D_4__Deinococcaceae;D_5__Deinococcus;D_6__uncultured bacterium	0.872561
c69bfb2a15f8dd14635a7f5eeab1911c	D_0__Bacteria	0.969621
73422323de6c1b6b80652c9e6d0aea8e	D_0__Bacteria;D_1__Proteobacteria;D_2__Alphaproteobacteria;D_3__Rhizobiales;D_4__Rhizobiaceae	0.997846
5f323544514621d69c8632a11c3c4300	D_0__Bacteria;D_1__Actinobacteria;D_2__Acidimicrobiia;D_3__Microtrichales;D_4__uncultured	0.974614
e6d2cf50a9c6f40ada3556346fab023e	D_0__Bacteria	0.978512
0057de04bf2e955444ac8bdf1c3e911d	D_0__Bacteria;D_1__Actinobacteria;D_2__Actinobacteria;D_3__Corynebacteriales;D_4__Dietziaceae;D_5__Dietzia	0.999764
8834f3b42e1306e045a024dc4873941e	D_0__Bacteria;D_1__Proteobacteria;D_2__Gammaproteobacteria;D_3__Alteromonadales;D_4__Alteromonadaceae;D_5__Alishewanella;D_6__uncultured bacterium	0.994284
0912be6b9d2fbd71349f6555260dc905	D_0__Bacteria;D_1__Actinobacteria;D_2__Actinobacteria	0.958122
9bf392e50c148715bd2321920c6258b5	D_0__Bacteria;D_1__Verrucomicrobia;D_2__Verrucomicrobiae;D_3__Verrucomicrobiales;D_4__Rubritaleaceae;D_5__uncultured bacterium;D_6__uncultured bacterium	0.877016
906771b087e590ffa7ea6b7c4927b22b	D_0__Bacteria;D_1__Proteobacteria;D_2__Gammaproteobacteria;D_3__Betaproteobacteriales;D_4__Chromobacteriaceae;D_5__Crenobacter;D_6__uncultured bacterium	0.954089
bcce06a450e6c74d01b9bebd9359cddf	D_0__Bacteria	0.971658
b95db0728b3a2ab4665357d3e3514fcb	D_0__Bacteria	0.999932
6aae374d1bc58d042f9dc57f0cb346ca	D_0__Bacteria;D_1__Proteobacteria;D_2__Gammaproteobacteria;D_3__Xanthomonadales;D_4__Xanthomonadaceae;D_5__Arenimonas;D_6__uncultured bacterium	0.94317
379019264475deaed1680efe3bae0926	D_0__Bacteria;D_1__Proteobacteria;D_2__Gammaproteobacteria	0.978749
67282359aeb5ebb49e48310a75d465f5	D_0__Bacteria;D_1__Actinobacteria;D_2__Acidimicrobiia;D_3__Microtrichales;D_4__Iamiaceae;D_5__Iamia;D_6__uncultured bacterium	0.854418
7d6b6a7214237a16568e7bab7ed7e46a	D_0__Bacteria;D_1__Acidobacteria;D_2__Blastocatellia (Subgroup 4);D_3__11-24;D_4__uncultured bacterium;D_5__uncultured bacterium;D_6__uncultured bacterium	0.912615
4d67626ef101f305391741e4c51e85a0	D_0__Bacteria	0.967465
e6680b946085157a88c8ca03b0a1598a	D_0__Bacteria;D_1__Proteobacteria;D_2__Alphaproteobacteria;D_3__Caulobacterales;D_4__Caulobacteraceae;D_5__Brevundimonas	0.995481
73624f2d9dba99bcab60dbcf7d94af06	D_0__Bacteria;D_1__Firmicutes;D_2__Clostridia;D_3__Clostridiales;D_4__Clostridiaceae 1;D_5__Clostridium sensu stricto 1	0.999319
cff9ef61806396c57479f6df741f49cd	D_0__Bacteria;D_1__Proteobacteria;D_2__Gammaproteobacteria;D_3__Aeromonadales	0.862733
c4ac1aa73739228bc2024df11c15abfd	D_0__Bacteria	0.965002
6c10f31dc9950f8b90b41bf8679135f0	D_0__Bacteria	0.948545
77a4444e2d0774c7316592a94def997b	D_0__Bacteria;D_1__Bacteroidetes;D_2__Bacteroidia;D_3__Flavobacteriales;D_4__NS9 marine group;D_5__metagenome;D_6__metagenome	0.999036
c5efbbda4d495d511d120dab9650038c	D_0__Bacteria	0.972863
93d7d6c14679aacac31858601fa48f36	D_0__Bacteria;D_1__Proteobacteria;D_2__Alphaproteobacteria;D_3__Sphingomonadales;D_4__Sphingomonadaceae;D_5__Sphingomonas	0.976586
6788e0d5f09116cd9490aecbbfdb926e	D_0__Bacteria;D_1__Proteobacteria;D_2__Gammaproteobacteria;D_3__Aeromonadales	0.906593
dfaba14febc484ba2914abfcd647219f	D_0__Bacteria	0.969271
f3725796b8aebe799464d024684d3d37	D_0__Bacteria	0.962897
3ca1f6ac100d95079ad1907962ba9bd9	D_0__Bacteria;D_1__Bacteroidetes;D_2__Bacteroidia;D_3__Cytophagales;D_4__Spirosomaceae;D_5__Runella;D_6__uncultured bacterium	0.999211
f44a3f8318e27c5c0d82408506dc921e	D_0__Bacteria	0.975062
861a9112a280c18a4b7bc6750b8cc187	D_0__Bacteria	0.967311
34ba17fea825ec624f56b44545eead7d	D_0__Bacteria;D_1__Proteobacteria;D_2__Alphaproteobacteria;D_3__Rhodobacterales;D_4__Rhodobacteraceae;D_5__Rubellimicrobium;D_6__uncultured bacterium	0.999479
db56903a83961b8379e50809e548165c	D_0__Bacteria	0.957066
ed13838a1fb55f0e99eb8899c684c322	D_0__Bacteria	0.962836
640e0159a2865f30aa983de71b94053a	D_0__Bacteria	0.969827
41b00a165c2387da47f9d46f36aaa0e7	D_0__Bacteria;D_1__Proteobacteria;D_2__Gammaproteobacteria;D_3__Betaproteobacteriales;D_4__Burkholderiaceae;D_5__Noviherbaspirillum;D_6__uncultured bacterium	0.909716
c5558eaf05d65a526ee154792ccfe771	D_0__Bacteria;D_1__Proteobacteria;D_2__Gammaproteobacteria;D_3__Betaproteobacteriales;D_4__TRA3-20;D_5__metagenome;D_6__metagenome	0.751993
93bca4ff32dbe4f7ba7b199337a384dd	D_0__Bacteria;D_1__Proteobacteria;D_2__Gammaproteobacteria	0.999976
3d0d317638e46e6f63c09d226de36900	D_0__Bacteria	0.962548
59b46713627f1de229a43bf1ba6ac035	D_0__Bacteria;D_1__Proteobacteria;D_2__Gammaproteobacteria	0.884658
95ad3f7cd56179bd0490001ef990fcd7	D_0__Bacteria	0.976072
0d248b9d1cba2131e00b485d0bd6b755	D_0__Bacteria;D_1__Planctomycetes;D_2__Planctomycetacia;D_3__Gemmatales;D_4__Gemmataceae;D_5__uncultured	0.909
dd22bfea8a3525d395af864a0f6f92cb	D_0__Bacteria;D_1__Actinobacteria;D_2__Actinobacteria	0.709717
c521f1ccdef7a2b0aa1b67bd06e3bb69	D_0__Bacteria;D_1__Proteobacteria;D_2__Alphaproteobacteria;D_3__Caulobacterales;D_4__Caulobacteraceae;D_5__Brevundimonas	0.996854
b2419d9994e822f8930cc0f02f9cd36c	D_0__Bacteria;D_1__Proteobacteria;D_2__Gammaproteobacteria;D_3__Betaproteobacteriales;D_4__SC-I-84	0.999673
5574cdeb418047c18e92b9e6859f35d7	D_0__Bacteria	0.966831
399de5feb65a3e348b5aab77f114f00e	D_0__Bacteria	0.976124
259df11b72c0fce57f3e064f40419519	D_0__Bacteria;D_1__Proteobacteria;D_2__Gammaproteobacteria;D_3__Pseudomonadales;D_4__Moraxellaceae;D_5__uncultured	0.929844
48764ce92fd80fa69935c98c0af6f820	D_0__Bacteria;D_1__Proteobacteria;D_2__Gammaproteobacteria;D_3__Salinisphaerales;D_4__Solimonadaceae;D_5__uncultured;D_6__uncultured bacterium	0.999583
5c1e46099c77c746f9d64c6f441812d0	D_0__Bacteria	0.954959
8dc804484c8f4c661fcf842084b9071a	D_0__Bacteria;D_1__Bacteroidetes;D_2__Bacteroidia	0.992861
814544d2ede68de00199025d5f6763ab	D_0__Bacteria;D_1__Proteobacteria;D_2__Gammaproteobacteria;D_3__Pseudomonadales;D_4__Pseudomonadaceae;D_5__Pseudomonas	0.95359
f48801bca2d4f32f0afddfd875616ca3	D_0__Bacteria;D_1__Actinobacteria;D_2__Actinobacteria;D_3__Micrococcales;D_4__Micrococcaceae;D_5__Kocuria;D_6__Kocuria rhizophila	0.741672
8d168e5b5a37a40e800a95a1e190a6bd	D_0__Bacteria;D_1__Actinobacteria;D_2__Actinobacteria;D_3__Propionibacteriales;D_4__Propionibacteriaceae;D_5__uncultured;D_6__metagenome	0.931714
eb2c05a2b9050a68c4d4084401801ac7	D_0__Bacteria;D_1__Cyanobacteria;D_2__Melainabacteria;D_3__Vampirovibrionales	0.999087
e96ae45a26416deb76944c5804d0a1bf	D_0__Bacteria;D_1__Bacteroidetes;D_2__Bacteroidia;D_3__Chitinophagales;D_4__Saprospiraceae;D_5__uncultured	0.920396
e185610e18f0830d0ad7ae83ae023666	D_0__Bacteria;D_1__Proteobacteria;D_2__Alphaproteobacteria	0.873139
41e324356f6b63530f600af8f4e1ceaf	D_0__Bacteria;D_1__Actinobacteria;D_2__Actinobacteria;D_3__Micrococcales	0.814191
9f0c011f2dfe3c077fe16c02c8c870d2	D_0__Bacteria;D_1__Proteobacteria;D_2__Gammaproteobacteria;D_3__Aeromonadales;D_4__Aeromonadaceae;D_5__Aeromonas	0.702423
8c4f3383d850806461f93913b05d0cf6	D_0__Bacteria	0.968884
6dc7e18b6adb4dd7498f9d496632d5da	D_0__Bacteria;D_1__Proteobacteria;D_2__Gammaproteobacteria;D_3__Alteromonadales;D_4__Alteromonadaceae;D_5__Rheinheimera;D_6__uncultured bacterium	0.816271
a4e295b6cb5dd4e7214f4f04c7c1f7e1	D_0__Bacteria	0.966355
470eac5beb27b1998a58cbc72533ff4a	D_0__Bacteria;D_1__Proteobacteria;D_2__Alphaproteobacteria;D_3__Rhizobiales;D_4__Rhizobiaceae;D_5__Shinella;D_6__uncultured bacterium	0.978462
22981eda01fd9542fce981368b00f73f	D_0__Bacteria;D_1__Proteobacteria;D_2__Gammaproteobacteria	0.923891
eaec43dff222300e84848db34b811624	D_0__Bacteria;D_1__Planctomycetes;D_2__Planctomycetacia;D_3__Isosphaerales;D_4__Isosphaeraceae;D_5__Aquisphaera;D_6__uncultured bacterium	0.832703
07b5e5ae3cc9465398342cc6f148cf10	D_0__Bacteria	0.958266
87a1c8563b1f2f870399d8de8b9b3e95	D_0__Bacteria;D_1__Proteobacteria;D_2__Gammaproteobacteria;D_3__Xanthomonadales;D_4__Xanthomonadaceae;D_5__Silanimonas;D_6__uncultured bacterium	0.99986
4f9c1bcd2f176f55650537c5d3548840	D_0__Bacteria	0.96759
576fcfbeb9770bfe935bbe25cf6140ac	D_0__Bacteria;D_1__Proteobacteria;D_2__Alphaproteobacteria;D_3__Caulobacterales;D_4__Caulobacteraceae;D_5__PMMR1;D_6__uncultured bacterium	0.811566
6c0449eb1966038a4424bf3806722cec	D_0__Bacteria;D_1__Proteobacteria;D_2__Gammaproteobacteria;D_3__Betaproteobacteriales;D_4__Burkholderiaceae	0.89855
3f5e1095da2e7e3a9f3c00d204483253	D_0__Bacteria;D_1__Proteobacteria;D_2__Alphaproteobacteria;D_3__Sphingomonadales;D_4__Sphingomonadaceae;D_5__Sphingobium	0.999021
3152e549d8bb21387f90fe796d139255	D_0__Bacteria;D_1__Proteobacteria;D_2__Gammaproteobacteria;D_3__Betaproteobacteriales;D_4__Burkholderiaceae;D_5__Aquabacterium	0.795926
88047b7f6b541caa62ae7df1b2458b1b	D_0__Bacteria;D_1__Proteobacteria;D_2__Gammaproteobacteria;D_3__Vibrionales;D_4__Vibrionaceae;D_5__Vibrio;D_6__Vibrio cholerae	0.996671
ef17515cb1de6d0c669f6f59a319fb54	D_0__Bacteria;D_1__Fusobacteria;D_2__Fusobacteriia;D_3__Fusobacteriales;D_4__Fusobacteriaceae;D_5__Cetobacterium;D_6__uncultured bacterium	0.999999
b7594d96c269edc9ae2cee394b7a170e	D_0__Bacteria	0.98142
21bc57d8ca82332fcd2ad2e9721f180c	D_0__Bacteria	0.949451
211ac0fe0e894cf9b8c5547ad281fe96	D_0__Bacteria;D_1__Proteobacteria;D_2__Alphaproteobacteria	0.98292
861767c9057e3399bac018f0b74deb80	D_0__Bacteria;D_1__Bacteroidetes;D_2__Bacteroidia;D_3__Cytophagales	0.913377
e43c87a6cf8c64622c350a0b124e8de3	D_0__Bacteria	0.977844
98b36ba0a8610f2f6db86ae5f875b1cc	D_0__Bacteria;D_1__Proteobacteria;D_2__Alphaproteobacteria;D_3__Rhodobacterales;D_4__Rhodobacteraceae;D_5__Rubellimicrobium;D_6__uncultured bacterium	0.996458
de35b55805618f62166b6c42281549d1	D_0__Bacteria;D_1__Actinobacteria;D_2__Actinobacteria;D_3__Corynebacteriales	0.854881
7ffb3067dfed7012281198c27b13f115	D_0__Bacteria	0.969779
0946ff1074ba000f6c6fd59e6d473383	D_0__Bacteria	0.970298
a37d1138475c0cc24d61e4158e5ebb19	D_0__Bacteria;D_1__Proteobacteria;D_2__Alphaproteobacteria;D_3__Rhodobacterales;D_4__Rhodobacteraceae	0.84031
f02fb621ebbe43d73b39dee0d7bb6cfd	D_0__Bacteria	0.966611
60d8f31fbbf0ac0e23ca17ec15bd8aa8	D_0__Bacteria;D_1__Proteobacteria;D_2__Gammaproteobacteria;D_3__Betaproteobacteriales;D_4__Burkholderiaceae	0.999991
e23d50c65294781530abbf18a043e740	Unassigned	0.927239
0b7d4ea2856d21230267834a21f461b7	D_0__Bacteria;D_1__Proteobacteria;D_2__Alphaproteobacteria;D_3__Sphingomonadales;D_4__Sphingomonadaceae	0.99014
2622fbe41d72ff036dd33aaa86803fab	D_0__Bacteria	0.971996
2b456a88db28cfddfd249dbfdbded7db	D_0__Bacteria;D_1__Actinobacteria;D_2__Actinobacteria;D_3__Frankiales;D_4__uncultured;D_5__uncultured bacterium;D_6__uncultured bacterium	0.837772
28353afd6e43a57536b98713bc32164b	D_0__Bacteria	0.974013
f812535ce4d4a6acbef418c016bd4f46	D_0__Bacteria;D_1__Proteobacteria;D_2__Gammaproteobacteria;D_3__Enterobacteriales;D_4__Enterobacteriaceae;D_5__Plesiomonas;D_6__uncultured bacterium	0.981656
04dabb4998e662c187c40619420366ef	D_0__Bacteria;D_1__Proteobacteria;D_2__Alphaproteobacteria;D_3__Rhodobacterales;D_4__Rhodobacteraceae	0.998205
5550e127b7a81e3ce13e81aa6a2fd605	D_0__Bacteria;D_1__Proteobacteria;D_2__Gammaproteobacteria;D_3__Betaproteobacteriales;D_4__Chromobacteriaceae;D_5__Crenobacter;D_6__uncultured bacterium	0.988434
25b79fc454fbba31558dbf806fd7cec3	D_0__Bacteria;D_1__Bacteroidetes;D_2__Bacteroidia;D_3__Chitinophagales;D_4__Saprospiraceae;D_5__uncultured	0.933416
13b127cb4956b69e94727588aeb99764	D_0__Bacteria;D_1__Proteobacteria;D_2__Gammaproteobacteria;D_3__Betaproteobacteriales;D_4__Burkholderiaceae	0.999711
1f4a3b2e780669deaf79606d1a11d298	D_0__Bacteria;D_1__Actinobacteria;D_2__Acidimicrobiia;D_3__Microtrichales;D_4__uncultured;D_5__uncultured actinobacterium;D_6__uncultured actinobacterium	0.712471
94d44386a7c56369d81e7afc0849bef7	D_0__Bacteria;D_1__Actinobacteria;D_2__Actinobacteria;D_3__Kineosporiales;D_4__Kineosporiaceae;D_5__Angustibacter;D_6__uncultured bacterium	0.801354
250d9b4ad26ddcc40b65031c037106df	D_0__Bacteria;D_1__Actinobacteria;D_2__Thermoleophilia;D_3__Gaiellales;D_4__uncultured;D_5__metagenome;D_6__metagenome	0.982834
4c530ed1c7a93e7f662987ff3a8765ef	D_0__Bacteria;D_1__Chlamydiae;D_2__Chlamydiae;D_3__Chlamydiales;D_4__Chlamydiales Incertae Sedis;D_5__Candidatus Piscichlamydia;D_6__Candidatus Piscichlamydia sp.	0.997578
663061beabf7f3ce857b3feebd400947	D_0__Bacteria;D_1__Proteobacteria;D_2__Gammaproteobacteria;D_3__Aeromonadales;D_4__Aeromonadaceae;D_5__Aeromonas	0.74111
ca3a02a72115f32d3d5bd42a041424d8	D_0__Bacteria	0.9753
3b46823de2501c69533240b5ec968030	D_0__Bacteria;D_1__Actinobacteria;D_2__Actinobacteria	0.716221
b8fe60befd318aeb779e5565b99ccceb	D_0__Bacteria	0.967139
449da5abef8af488f726326390550bd3	D_0__Bacteria	0.969789
072cddab9f103e1b65f4157dea86a12c	D_0__Bacteria	0.999998
42e649037e560e2860876e9643c722ba	D_0__Bacteria	0.999752
2db672d8b700f4c25eed72a6558559c2	D_0__Bacteria	0.973118
53f70f35622962e2a2b0f42d42fc690d	D_0__Bacteria;D_1__Chloroflexi;D_2__Anaerolineae;D_3__SBR1031;D_4__A4b	0.999927
eb59a05c84656c20e2ee237dfac58641	D_0__Bacteria;D_1__Actinobacteria;D_2__Actinobacteria;D_3__Corynebacteriales;D_4__Mycobacteriaceae;D_5__Mycobacterium	0.999965
39df2ecc8244d4c88cdd74fe999d6bbd	D_0__Bacteria;D_1__Proteobacteria;D_2__Alphaproteobacteria;D_3__Rhizobiales;D_4__Devosiaceae;D_5__Devosia	0.948221
98438bae7a70fd237e33e6d43ec5ede3	D_0__Bacteria;D_1__Proteobacteria;D_2__Gammaproteobacteria;D_3__Alteromonadales;D_4__Shewanellaceae;D_5__Shewanella	0.999993
a2266746892c6b88da94534269cef0c3	D_0__Bacteria;D_1__Actinobacteria;D_2__Actinobacteria;D_3__Micrococcales;D_4__Microbacteriaceae	0.999995
142017031acbd604a9f9e9d4df8bec80	D_0__Bacteria	0.970524
cdd8b696a6acc49e7df38054d033bd18	D_0__Bacteria;D_1__Proteobacteria;D_2__Gammaproteobacteria;D_3__Alteromonadales;D_4__Shewanellaceae;D_5__Shewanella	0.923001
c4100dcb5704caee556ad5712a4f6d58	D_0__Bacteria	0.967003
d6d3f481cdda1a974d4ef78250dc4787	D_0__Bacteria;D_1__Proteobacteria;D_2__Gammaproteobacteria;D_3__Pseudomonadales;D_4__Moraxellaceae;D_5__Acinetobacter	0.925285
e846c142e408e849cbbb551cecd5e29b	D_0__Bacteria	0.968908
3c1e58d45c0606ee92383623d33c3a1b	D_0__Bacteria;D_1__Proteobacteria;D_2__Gammaproteobacteria	0.792119
e189a248c62b92df7d8ce9cc92200e43	D_0__Bacteria	0.958703
dfb23f6c23fbe535a649aca706c2ab0a	D_0__Bacteria	0.962133
30fc2db1a40002e9055b2ffa4c3c1162	D_0__Bacteria	0.974487
a7206d5566a26caa20bf77d31745ae27	D_0__Bacteria	0.972128
cabef6696e50095fe13313a249e1ddaf	D_0__Bacteria;D_1__Proteobacteria;D_2__Gammaproteobacteria;D_3__Aeromonadales;D_4__Aeromonadaceae;D_5__Aeromonas	0.965501
c42533e9d908fefae0c262b785f1619a	D_0__Bacteria;D_1__Proteobacteria;D_2__Gammaproteobacteria;D_3__Alteromonadales;D_4__Alteromonadaceae;D_5__Rheinheimera	0.998453
9c9a725b91de616eaaf4cb42eccb427c	D_0__Bacteria	0.951326
e82fa6fd2f363028e5aab9db4963f6aa	D_0__Bacteria;D_1__Proteobacteria;D_2__Alphaproteobacteria;D_3__Paracaedibacterales;D_4__Paracaedibacteraceae;D_5__uncultured	0.999864
2e9f11a14e72b9decc95d9b24f5f2c64	D_0__Bacteria;D_1__Proteobacteria;D_2__Gammaproteobacteria;D_3__Betaproteobacteriales;D_4__Chitinimonadaceae;D_5__Chitinimonas;D_6__Chitinimonas taiwanensis	0.998841
16d4dc92f9d68a1baa6b9db25cce513c	D_0__Bacteria;D_1__Proteobacteria;D_2__Alphaproteobacteria;D_3__Rhodobacterales;D_4__Rhodobacteraceae;D_5__Rhodobacter;D_6__uncultured bacterium	0.819359
aac260e0c6e3f0ccfc9362e1f8e48422	D_0__Bacteria	0.96953
070edd04d6a624b87793ae76b7a437ae	D_0__Bacteria;D_1__Proteobacteria;D_2__Alphaproteobacteria;D_3__Rhodobacterales;D_4__Rhodobacteraceae	0.933276
17f99accb4fa0f5ce18c88caf0877f5b	D_0__Bacteria;D_1__Verrucomicrobia;D_2__Verrucomicrobiae;D_3__Opitutales;D_4__Opitutaceae;D_5__IMCC26134	0.776891
aad05cb2e7677e056996cc2035cc0b88	D_0__Bacteria	0.970391
b8c47c31fc7bad70bb98d5b8abd195b0	D_0__Bacteria;D_1__Cyanobacteria;D_2__Oxyphotobacteria;D_3__Nostocales;D_4__Chroococcidiopsaceae;D_5__Chroococcidiopsis SAG 2023;D_6__uncultured bacterium	0.831685
100a7545c09f69bd18c4f6c2ae0d47ec	D_0__Bacteria;D_1__Proteobacteria;D_2__Alphaproteobacteria;D_3__Reyranellales;D_4__Reyranellaceae;D_5__Reyranella	0.999999
fade11123c94dd78a9ba493545942ac3	D_0__Bacteria	0.975329
1cccc1c128b274e985108b9704279e1b	D_0__Bacteria;D_1__Proteobacteria;D_2__Gammaproteobacteria;D_3__Aeromonadales	0.891231
7b27062b51c1a88cf97543ddae402709	D_0__Bacteria	0.969316
a7d13c570fa634fc3db577cd4162c74e	D_0__Bacteria	0.967781
d61edc7b3bce20d6ea2d4d9f50b0cc68	D_0__Bacteria;D_1__Firmicutes;D_2__Clostridia;D_3__Clostridiales;D_4__Peptostreptococcaceae	0.873813
dbc047530e780cd2afc5589fbb9beaad	D_0__Bacteria;D_1__Proteobacteria;D_2__Gammaproteobacteria;D_3__Betaproteobacteriales;D_4__Burkholderiaceae;D_5__Noviherbaspirillum	0.749584
94bb452944d0ee319253ec7c63b44e51	D_0__Bacteria;D_1__Proteobacteria;D_2__Gammaproteobacteria;D_3__Alteromonadales;D_4__Shewanellaceae;D_5__Shewanella	0.999977
017427431b59327ae10c494ae062d68e	D_0__Bacteria	0.960229
8e07dd9fb927b9279749094eb5a9a01c	D_0__Bacteria;D_1__Proteobacteria;D_2__Gammaproteobacteria;D_3__Betaproteobacteriales;D_4__Rhodocyclaceae	0.994754
1564787013f6040fd469872c9498400f	D_0__Bacteria;D_1__Proteobacteria;D_2__Gammaproteobacteria;D_3__Betaproteobacteriales	0.776581
7bfe56f538ce37628c06f6962bfcf6e2	D_0__Bacteria;D_1__Proteobacteria;D_2__Gammaproteobacteria	0.92438
1d1826befba6d008f2373334b9049ae6	D_0__Bacteria	0.986849
37165bc0638f10b3305168143cfc5609	D_0__Bacteria;D_1__Actinobacteria;D_2__Actinobacteria	0.874924
d4ec0e40826b53fbae307799ca61c727	D_0__Bacteria;D_1__Chloroflexi;D_2__Chloroflexia;D_3__Thermomicrobiales;D_4__JG30-KF-CM45;D_5__uncultured bacterium;D_6__uncultured bacterium	0.80633
9833d15d16c6a5bf9d4a79e0f8f416b6	D_0__Bacteria;D_1__Proteobacteria;D_2__Gammaproteobacteria;D_3__Betaproteobacteriales;D_4__Burkholderiaceae;D_5__Acidovorax	0.727731
ad9182a84078cfd895d3e2ff19c2b012	D_0__Bacteria;D_1__Chloroflexi;D_2__Anaerolineae;D_3__RBG-13-54-9;D_4__uncultured soil bacterium;D_5__uncultured soil bacterium;D_6__uncultured soil bacterium	0.883368
a0b806113b2eee91ec4e7107b836e3dc	D_0__Bacteria;D_1__Proteobacteria	0.999745
2a802896c0e3d8f408c1998218aa8ccf	D_0__Bacteria;D_1__Proteobacteria;D_2__Gammaproteobacteria	0.870328
8f8abf205255f13a37c5a6b51b64eb4c	D_0__Bacteria	0.973629
0824b163df97b8192c1e58ca0a0c387d	D_0__Bacteria	0.976012
07e28eed5f72a11471085c66164a0d29	D_0__Bacteria	0.945559
2fa60a7a3df431024c41b200bf665c08	D_0__Bacteria	0.949519
524024893e265a82b7b6b433fbf48802	D_0__Bacteria	0.954692
6152f2951dcf0ea8803dd30c82059adf	D_0__Bacteria;D_1__Bacteroidetes;D_2__Bacteroidia;D_3__Flavobacteriales;D_4__Flavobacteriaceae;D_5__Flavobacterium;D_6__uncultured Flavobacterium sp.	0.863581
da0ca067d02a0f81e21baa9067ec5a0d	D_0__Bacteria;D_1__Proteobacteria;D_2__Gammaproteobacteria;D_3__Alteromonadales;D_4__Shewanellaceae;D_5__Shewanella	0.951803
de345020b2d40c3c0628964dee9c2d3a	D_0__Bacteria;D_1__Bacteroidetes;D_2__Bacteroidia;D_3__Flavobacteriales;D_4__Weeksellaceae;D_5__Chryseobacterium	0.962188
5c67ee699db3ea35386247328c101e1e	D_0__Bacteria;D_1__Proteobacteria;D_2__Gammaproteobacteria;D_3__Aeromonadales;D_4__Aeromonadaceae;D_5__Aeromonas	0.831427
fb5732c7534f48beaa00e455e38a9247	D_0__Bacteria	0.999896
ec45d73abfaa7c983d1ef6a5792d9b43	D_0__Bacteria;D_1__Gemmatimonadetes;D_2__Gemmatimonadetes;D_3__Gemmatimonadales;D_4__Gemmatimonadaceae	0.999868
2b7f8cf50e48158813a86f7fe8ddf9c2	D_0__Bacteria;D_1__Proteobacteria;D_2__Gammaproteobacteria;D_3__Betaproteobacteriales;D_4__Burkholderiaceae	0.999986
52471f18d68248ea0613a9a7ed50e6ec	D_0__Bacteria;D_1__Actinobacteria;D_2__Thermoleophilia;D_3__Solirubrobacterales;D_4__67-14;D_5__uncultured bacterium;D_6__uncultured bacterium	0.919789
56e0b8e4cebcea9af36c3b6d649d1889	D_0__Bacteria	0.967223
5f81fb58c6a1fe09f511bbf32bffab21	D_0__Bacteria	0.968197
d325d7067b66c74ce7dd8f4a27ecca63	D_0__Bacteria	0.959206
42718fad6f24c8bed5a8d18f601f5660	D_0__Bacteria;D_1__Proteobacteria;D_2__Gammaproteobacteria;D_3__Betaproteobacteriales;D_4__Burkholderiaceae	0.99901
df72c6ccd570178bec1c6dd4cb58fd1b	D_0__Bacteria;D_1__Bacteroidetes;D_2__Bacteroidia;D_3__Bacteroidales;D_4__Rikenellaceae;D_5__Acetobacteroides;D_6__uncultured bacterium	0.999995
4409b1300a59c94e5b14141ffa03c6f1	D_0__Bacteria	0.967461
c85d120f0433ed6131d21165be6bf29b	D_0__Bacteria	0.969295
da40679b486fbe74e7c620033f8aac3b	D_0__Bacteria;D_1__Proteobacteria;D_2__Gammaproteobacteria;D_3__Betaproteobacteriales;D_4__Burkholderiaceae;D_5__Massilia	0.966513
f4fe03cb0854669ed193c9116e95c4a2	D_0__Bacteria	0.961926
55cb97e0f350bf5a58394484c4d6b5f2	D_0__Bacteria;D_1__Proteobacteria;D_2__Gammaproteobacteria;D_3__Betaproteobacteriales	0.853814
b7019290355fc4dc4c1cbc0ee3e4e7a0	D_0__Bacteria;D_1__Proteobacteria;D_2__Gammaproteobacteria;D_3__Betaproteobacteriales;D_4__Burkholderiaceae;D_5__Noviherbaspirillum;D_6__uncultured bacterium	0.910498
c63ca0adec700db9ed234806afa640cf	D_0__Bacteria	0.975876
c3eedafba36df56f2f57264b99341049	D_0__Bacteria	0.948445
759af385fda0cb5efeba97948ed4874c	D_0__Bacteria;D_1__Proteobacteria;D_2__Alphaproteobacteria;D_3__Rickettsiales;D_4__Rickettsiaceae;D_5__Rickettsia	0.999932
5bf4c579230f3413b49ec44cb2ab5956	D_0__Bacteria;D_1__Proteobacteria;D_2__Alphaproteobacteria;D_3__Rhizobiales;D_4__Hyphomicrobiaceae;D_5__Pedomicrobium	0.999326
73a533e651f54067bffa3caa41cc3ec1	D_0__Bacteria;D_1__Proteobacteria;D_2__Gammaproteobacteria;D_3__Cellvibrionales;D_4__Cellvibrionaceae;D_5__Cellvibrio;D_6__uncultured bacterium	0.990286
efd40cbabf843d2151926d44deeca2a9	D_0__Bacteria	0.963348
45db5f59203002d5e2f1b78c0730cb5f	D_0__Bacteria;D_1__Proteobacteria;D_2__Gammaproteobacteria;D_3__Pseudomonadales;D_4__Pseudomonadaceae;D_5__Pseudomonas	0.999993
32ef2e39dbefe425752cc1b99c2e52bb	D_0__Bacteria;D_1__Proteobacteria;D_2__Gammaproteobacteria;D_3__Betaproteobacteriales	0.814362
d9ba10c8b2f5fcf9e9f2502bec968c9e	D_0__Bacteria	0.971917
3e7d2c0502ec107fba8a41e12cd30d42	D_0__Bacteria;D_1__Proteobacteria;D_2__Gammaproteobacteria;D_3__Alteromonadales;D_4__Alteromonadaceae;D_5__Rheinheimera	0.999529
989d1f4118835b28d101d13276a9fddd	D_0__Bacteria;D_1__Actinobacteria;D_2__Actinobacteria;D_3__Corynebacteriales;D_4__Mycobacteriaceae;D_5__Mycobacterium	0.999985
4619ce41c6c4ce2e3487511d845ab885	D_0__Bacteria	0.969936
c1da656d3c228ac8bb6a289e45355ee1	D_0__Bacteria;D_1__Proteobacteria;D_2__Gammaproteobacteria;D_3__Pseudomonadales;D_4__Moraxellaceae;D_5__Acinetobacter	0.911433
2c60927a833ba84fe25d1f9ffb77b5d3	D_0__Bacteria;D_1__Actinobacteria;D_2__Actinobacteria;D_3__Actinomycetales;D_4__Actinomycetaceae;D_5__Actinomyces	1
4e68aa90c039dee61ffa68004fe0a181	D_0__Bacteria;D_1__Actinobacteria;D_2__Acidimicrobiia;D_3__Microtrichales;D_4__Iamiaceae;D_5__Iamia	0.940758
09b264e52ae89dfb3b95f093828f6608	D_0__Bacteria;D_1__Firmicutes;D_2__Clostridia;D_3__Clostridiales;D_4__Ruminococcaceae;D_5__Ruminiclostridium 1	0.958412
55355a2fe9ccd45a7b24612fcdfdd155	D_0__Bacteria;D_1__Acidobacteria;D_2__Blastocatellia (Subgroup 4);D_3__Pyrinomonadales;D_4__Pyrinomonadaceae;D_5__RB41	0.745892
e24f72ad54ebd25a0e0b0bfa61c04eea	D_0__Bacteria;D_1__Proteobacteria;D_2__Gammaproteobacteria;D_3__Pseudomonadales;D_4__Pseudomonadaceae;D_5__Pseudomonas	0.998788
f0ad15221ad908112904cc11997ea9aa	D_0__Bacteria	0.96283
f782ac5fcefd14de369057956a594f77	D_0__Bacteria	0.966585
25c6d23bf5f4f10b022241d8213e8a09	D_0__Bacteria;D_1__Actinobacteria;D_2__Actinobacteria;D_3__Corynebacteriales;D_4__Corynebacteriaceae;D_5__Corynebacterium 1;D_6__uncultured bacterium	0.82896
f49b6ef416cf3e575cbb68165aba2429	D_0__Bacteria;D_1__Proteobacteria;D_2__Gammaproteobacteria;D_3__Enterobacteriales;D_4__Enterobacteriaceae	0.978681
c6989f3b6bc2870d4b56b5c7e81e982e	D_0__Bacteria;D_1__Proteobacteria;D_2__Alphaproteobacteria;D_3__Rhizobiales;D_4__Amb-16S-1323;D_5__uncultured bacterium;D_6__uncultured bacterium	0.996687
57aac23603b816d374ffb9c22bc0267e	D_0__Bacteria;D_1__Proteobacteria;D_2__Gammaproteobacteria;D_3__Alteromonadales;D_4__Alteromonadaceae;D_5__Rheinheimera	0.998694
f331e5327d80393b50c1f4f1c426e8bc	D_0__Bacteria;D_1__Bacteroidetes;D_2__Bacteroidia;D_3__Flavobacteriales;D_4__Weeksellaceae;D_5__Chryseobacterium	0.994897
1d9eadcee3c2b281af05a0d93d2d0a59	D_0__Bacteria;D_1__Actinobacteria;D_2__Actinobacteria	0.851952
f0d7c7e6ff659813530617f5fc0aaf9d	D_0__Bacteria;D_1__Proteobacteria;D_2__Gammaproteobacteria	0.999994
958223612eb91d3fb28cdc9ba21f14c7	D_0__Bacteria;D_1__Actinobacteria;D_2__Actinobacteria;D_3__Corynebacteriales;D_4__Corynebacteriaceae;D_5__Corynebacterium 1;D_6__uncultured organism	0.997252
31b07e827ca77c2a831271e201ce8534	D_0__Bacteria;D_1__Proteobacteria;D_2__Alphaproteobacteria;D_3__Rhodobacterales;D_4__Rhodobacteraceae	1
61c457985c56dfd4729be11a8ea8b799	D_0__Bacteria;D_1__Proteobacteria;D_2__Alphaproteobacteria;D_3__Caulobacterales;D_4__Caulobacteraceae	1
89a97181511e003fbe9ce1c3e197c85a	D_0__Bacteria;D_1__Proteobacteria;D_2__Gammaproteobacteria;D_3__Betaproteobacteriales	0.986554
854b084f28cb4a80ebcc8fed0d6c4d74	D_0__Bacteria;D_1__Proteobacteria;D_2__Gammaproteobacteria;D_3__Aeromonadales	0.802767
0c2c85543a3306e5cb902c37f2b9641d	D_0__Bacteria;D_1__Proteobacteria;D_2__Gammaproteobacteria;D_3__Betaproteobacteriales;D_4__Burkholderiaceae;D_5__Aquabacterium	0.816361
9a6a2b4d64ee62146b04a867004f5f2d	D_0__Bacteria;D_1__Proteobacteria;D_2__Gammaproteobacteria;D_3__Pseudomonadales;D_4__Moraxellaceae;D_5__[Agitococcus] lubricus group;D_6__uncultured bacterium	0.95339
accead03ce074144f0900450f99fbe9c	D_0__Bacteria;D_1__Proteobacteria;D_2__Alphaproteobacteria;D_3__Caulobacterales;D_4__Parvularculaceae;D_5__Amphiplicatus;D_6__uncultured bacterium	0.993718
13cf8fb00872ebb5ab1e53d6166837dd	D_0__Bacteria;D_1__Proteobacteria;D_2__Gammaproteobacteria;D_3__Alteromonadales	0.730735
8f1f47f99170763eb458a5c3b39e578f	D_0__Bacteria;D_1__Bacteroidetes;D_2__Bacteroidia;D_3__Flavobacteriales;D_4__Flavobacteriaceae;D_5__Flavobacterium	0.95085
57a5de02e22c070cb17914a961af0ba9	D_0__Bacteria;D_1__Fusobacteria;D_2__Fusobacteriia;D_3__Fusobacteriales;D_4__Fusobacteriaceae;D_5__Cetobacterium	0.70287
2d3557792c81351a1c558849a761824f	D_0__Bacteria	0.975383
1629f402e053c4c852a6525765fd48b6	D_0__Bacteria;D_1__Gemmatimonadetes;D_2__Gemmatimonadetes;D_3__Gemmatimonadales;D_4__Gemmatimonadaceae;D_5__uncultured	0.791467
85d3dc4f037f8e9abaf493954090a7a1	D_0__Bacteria;D_1__Proteobacteria;D_2__Alphaproteobacteria;D_3__Rickettsiales;D_4__Midichloriaceae;D_5__Candidatus Jidaibacter;D_6__uncultured bacterium	0.943285
1cda9fd846103abb539cae7edc9cfe1b	D_0__Bacteria	0.953205
f70b775d2e742ead34d9eabd89c0ade9	D_0__Bacteria;D_1__Chlamydiae;D_2__Chlamydiae;D_3__Chlamydiales;D_4__Chlamydiales Incertae Sedis;D_5__Candidatus Similichlamydia;D_6__uncultured Chlamydiales bacterium	0.982057
6934a5ba02a1195bbd949c433a778ad9	D_0__Bacteria;D_1__Cyanobacteria;D_2__Oxyphotobacteria;D_3__Chloroplast;D_4__Trachydiscus minutus;D_5__Trachydiscus minutus;D_6__Trachydiscus minutus	0.993725
a54bb2dcb66515cc23729de35d6cdedc	D_0__Bacteria;D_1__Bacteroidetes;D_2__Bacteroidia;D_3__Flavobacteriales;D_4__Flavobacteriaceae;D_5__Flavobacterium;D_6__Flavobacterium columnare	0.963128
fa7b094c77544da892369a88721e0479	D_0__Bacteria;D_1__Proteobacteria;D_2__Alphaproteobacteria;D_3__Rhodospirillales;D_4__Rhodopirillaceae;D_5__Defluviicoccus	0.999873
8c7f7520c85071605f940dce6bf2024b	D_0__Bacteria;D_1__Proteobacteria;D_2__Gammaproteobacteria;D_3__Pseudomonadales;D_4__Moraxellaceae;D_5__[Agitococcus] lubricus group;D_6__uncultured bacterium	0.97706
25d5d83183e94e31dc22024651cd0325	D_0__Bacteria	0.956737
071288f5ac727994acdc8276db7d04b7	D_0__Bacteria;D_1__Proteobacteria;D_2__Gammaproteobacteria;D_3__Betaproteobacteriales;D_4__Burkholderiaceae;D_5__Sphaerotilus	0.766599
4ca5e934bcae964ad6901843d79a857d	D_0__Bacteria	0.964864
bf7d41ad1b9778802bcef0c5db9aa66c	D_0__Bacteria	0.970908
271eb041feef4e876767cd870a1e6c19	D_0__Bacteria;D_1__Proteobacteria	0.982574
94a3bf1ada5ffcd73c5d8cf332ce849a	D_0__Bacteria	0.976046
c6c1a8edc464a7c728f2d76bd6f467d5	D_0__Bacteria;D_1__Firmicutes;D_2__Bacilli;D_3__Bacillales;D_4__Bacillaceae;D_5__Bacillus;D_6__Bacillus niabensis	0.87343
07416c6f5c2bf89f3a5169119607d636	D_0__Bacteria;D_1__Proteobacteria;D_2__Gammaproteobacteria	0.939192
3a26e5259ae366dd100bddc8ecfec661	D_0__Bacteria;D_1__Proteobacteria;D_2__Alphaproteobacteria;D_3__Rhizobiales;D_4__Beijerinckiaceae;D_5__Bosea;D_6__uncultured bacterium	0.997265
66dfdb62e1a4fe8af2445d0e258b8077	D_0__Bacteria	0.950225
d1f15f48a1593e8210629863c4336291	D_0__Bacteria	0.999972
c6dad5a4a756f3339a05c1b6781efb31	D_0__Bacteria;D_1__Proteobacteria;D_2__Gammaproteobacteria;D_3__Pseudomonadales;D_4__Moraxellaceae;D_5__Acinetobacter	0.999999
cb573170fa469f3bc1be09fda5a0dc29	D_0__Bacteria	0.965191
6cce621dd2c8757e9716b4e87d1149e6	D_0__Bacteria	0.961148
aaa44296a696c387ba955c44bece8b51	D_0__Bacteria;D_1__Proteobacteria;D_2__Gammaproteobacteria;D_3__Betaproteobacteriales	0.899919
db4626b5d437974d314abdc7ecf61baf	D_0__Bacteria;D_1__Proteobacteria;D_2__Alphaproteobacteria;D_3__Rhodobacterales;D_4__Rhodobacteraceae;D_5__Paracoccus;D_6__uncultured bacterium	0.779917
c1fb946fb1bcda591d072cd85f6f7565	D_0__Bacteria;D_1__Actinobacteria;D_2__Actinobacteria;D_3__Corynebacteriales	0.788452
cad4b3026c8ad1792ede14eb46b5b235	D_0__Bacteria;D_1__Proteobacteria;D_2__Alphaproteobacteria;D_3__Rhizobiales;D_4__Rhizobiaceae	0.862677
bacd4bf0905ebab8fcc2da493f54a4d1	D_0__Bacteria;D_1__Proteobacteria;D_2__Gammaproteobacteria;D_3__EV818SWSAP88;D_4__uncultured bacterium;D_5__uncultured bacterium;D_6__uncultured bacterium	0.882043
303ca101de87566e0b1dc744d4fe7c71	D_0__Bacteria;D_1__Proteobacteria;D_2__Alphaproteobacteria;D_3__Acetobacterales;D_4__Acetobacteraceae;D_5__uncultured	0.84485
f405a4c824083efde2f6c1d33abfa783	D_0__Bacteria;D_1__Proteobacteria;D_2__Gammaproteobacteria	0.951719
f6b132c27564615a0d14e0d3f21ca75f	D_0__Bacteria;D_1__Proteobacteria;D_2__Gammaproteobacteria;D_3__Betaproteobacteriales	0.985168
77a3c722becaaa56f0b44522216acdef	D_0__Bacteria;D_1__Planctomycetes;D_2__Planctomycetacia;D_3__Gemmatales;D_4__Gemmataceae;D_5__uncultured	0.991215
505514819a72d3bd9bec23f7ee312652	D_0__Bacteria;D_1__Proteobacteria;D_2__Gammaproteobacteria;D_3__Betaproteobacteriales;D_4__Burkholderiaceae;D_5__Acidovorax	0.800697
7013b04b303b8ebf4a786cb87402c8ee	D_0__Bacteria;D_1__Latescibacteria;D_2__uncultured bacterium;D_3__uncultured bacterium;D_4__uncultured bacterium;D_5__uncultured bacterium;D_6__uncultured bacterium	0.886779
9b329674efec90826a8ccb77a56ee122	D_0__Bacteria;D_1__Actinobacteria;D_2__Thermoleophilia;D_3__Solirubrobacterales;D_4__67-14;D_5__metagenome;D_6__metagenome	0.714466
1f6a54fbb7201d40afd0e62a4d9731f4	D_0__Bacteria	0.977442
4322eb5e7fbde19c0eebc5c0ec916507	D_0__Bacteria;D_1__Proteobacteria;D_2__Alphaproteobacteria	0.980011
739eee80ed753dcba85886c17516c014	D_0__Bacteria	0.999928
ffb0d996747fef68922b337b780be287	D_0__Bacteria;D_1__Proteobacteria;D_2__Gammaproteobacteria	0.895968
edf3f8468a0fbe32d87c2e8679224f8d	D_0__Bacteria;D_1__Verrucomicrobia;D_2__Verrucomicrobiae;D_3__uncultured;D_4__metagenome;D_5__metagenome;D_6__metagenome	0.93272
63f5e78c83bfc5d4d805505eaf40ecc7	D_0__Bacteria;D_1__Proteobacteria;D_2__Gammaproteobacteria;D_3__Aeromonadales	0.884547
ee9b3327642a1c80303bc59cd4974165	D_0__Bacteria;D_1__Proteobacteria;D_2__Gammaproteobacteria;D_3__Pseudomonadales;D_4__Moraxellaceae;D_5__Acinetobacter	0.883661
618eb010ffc3cf4d6ea83d80d5ff8355	D_0__Bacteria;D_1__Tenericutes;D_2__Mollicutes;D_3__Mycoplasmatales;D_4__Mycoplasmataceae;D_5__Mycoplasma	0.986059
8b07e64b4150a72227d59da98f487125	D_0__Bacteria	0.972739
2512ee84ed8645db29ff1443bac53e28	D_0__Bacteria	0.959415
3a1aa3150be9bf9889b0c7662e243904	D_0__Bacteria;D_1__Chlamydiae;D_2__Chlamydiae;D_3__Chlamydiales;D_4__Chlamydiales Incertae Sedis;D_5__Candidatus Piscichlamydia;D_6__Candidatus Piscichlamydia sp.	0.997416
7b2586970dd2100f3d495fe998fad2d7	D_0__Bacteria;D_1__Proteobacteria;D_2__Alphaproteobacteria;D_3__Rhodospirillales;D_4__uncultured;D_5__metagenome;D_6__metagenome	0.77135
c0d85498b6d2f74728cb781bbdfe0594	D_0__Bacteria	0.999987
25f25d9974025256b96d91aebab540a9	D_0__Bacteria	0.963295
52ed03bfb5ee290d4e9e01a474a76707	D_0__Bacteria;D_1__Proteobacteria;D_2__Gammaproteobacteria;D_3__Vibrionales;D_4__Vibrionaceae;D_5__Vibrio;D_6__Vibrio cholerae	0.999619
ec1df8e5a6bc71fdf1bf9708a69c2f44	D_0__Bacteria;D_1__Chloroflexi;D_2__Chloroflexia;D_3__Thermomicrobiales;D_4__JG30-KF-CM45;D_5__uncultured bacterium;D_6__uncultured bacterium	0.999422
2057f9568df45d6fa8720d90f3ae200d	D_0__Bacteria;D_1__Actinobacteria;D_2__Actinobacteria;D_3__Corynebacteriales	0.863385
f07845033bad895911409e3719545b47	D_0__Bacteria	0.967425
e4c40bfcf40ccef682e4a77540998e37	D_0__Bacteria;D_1__Deinococcus-Thermus;D_2__Deinococci;D_3__Deinococcales;D_4__Deinococcaceae;D_5__Deinococcus	1
27e53a118077135338b03743d96d09e0	D_0__Bacteria	0.962232
fdd1dc7d9e91aa1cebb6852f37737bf3	D_0__Bacteria;D_1__Proteobacteria;D_2__Gammaproteobacteria	0.787992
4c5eaee479169efc7895e7b1dfd21017	D_0__Bacteria;D_1__Proteobacteria;D_2__Alphaproteobacteria;D_3__Rhizobiales;D_4__Stappiaceae;D_5__Pannonibacter;D_6__Pannonibacter phragmitetus	0.88408
614140ba64b59c61e46e6bceb918dbfd	D_0__Bacteria;D_1__Proteobacteria;D_2__Gammaproteobacteria;D_3__Enterobacteriales;D_4__Enterobacteriaceae;D_5__Plesiomonas;D_6__uncultured bacterium	0.996144
562b4fcbf563a501d8d57487b39ac9df	D_0__Bacteria;D_1__Proteobacteria;D_2__Gammaproteobacteria;D_3__Alteromonadales;D_4__Shewanellaceae;D_5__Shewanella;D_6__uncultured bacterium	0.851819
af6d538c8343a73734fc7ab959c27a69	D_0__Bacteria;D_1__Actinobacteria;D_2__Actinobacteria	0.832731
75bb6d5c4335677ecab7ce523850a232	D_0__Bacteria;D_1__Firmicutes;D_2__Bacilli;D_3__Bacillales;D_4__Bacillaceae;D_5__Bacillus	0.999997
ea3de667ee101da9c456d06b4a3dfe0d	Unassigned	0.967203
551c668138f5e3d995a9bc1157e92a1f	D_0__Bacteria;D_1__Proteobacteria;D_2__Alphaproteobacteria;D_3__Rhizobiales;D_4__A0839;D_5__uncultured bacterium;D_6__uncultured bacterium	0.988416
7531dd34dfc5f835e43a7b9a6e43fa4d	D_0__Bacteria	0.967567
bee97c07a63d4d26c46259f98f30ef11	D_0__Bacteria;D_1__Chloroflexi;D_2__Chloroflexia;D_3__Thermomicrobiales;D_4__JG30-KF-CM45	0.999989
4513133e50c962756c8bc3b509b22cb1	D_0__Bacteria	0.971929
86793d34ad8619058ef8faf89c8eb5b8	D_0__Bacteria;D_1__Proteobacteria;D_2__Deltaproteobacteria;D_3__Myxococcales;D_4__mle1-27;D_5__uncultured bacterium;D_6__uncultured bacterium	0.759312
518b26ff44b7bafed7a9c4a1ce7c6bc3	D_0__Bacteria	0.958586
6b13f3ad4b2dc6048833b6559f8b7ebc	D_0__Bacteria;D_1__Proteobacteria;D_2__Alphaproteobacteria;D_3__Rhizobiales	0.730948
8af2b1ba54cc98a0cd7599d71f0ff42b	D_0__Bacteria	0.96115
27f876a2f25af2252f26286c6f765fa6	D_0__Bacteria	0.973749
dfa6dc947d55f7eba03a273b30db4745	D_0__Bacteria;D_1__Proteobacteria;D_2__Gammaproteobacteria;D_3__Betaproteobacteriales;D_4__TRA3-20	0.999817
954b0bc038e84132fe8d1f036d4327d3	D_0__Bacteria;D_1__Fusobacteria;D_2__Fusobacteriia;D_3__Fusobacteriales;D_4__Fusobacteriaceae	0.979934
6d23f8aef447aac8471c091e29eca513	D_0__Bacteria;D_1__Bacteroidetes;D_2__Bacteroidia;D_3__Flavobacteriales;D_4__Crocinitomicaceae;D_5__Fluviicola	0.988764
966e899fc917e07485fca8a7933b4cd4	D_0__Bacteria;D_1__Proteobacteria;D_2__Gammaproteobacteria;D_3__Betaproteobacteriales;D_4__Burkholderiaceae;D_5__Hydrogenophaga;D_6__uncultured bacterium	0.775193
5b0cc725bf3c7da971bc68927bebcd18	D_0__Bacteria;D_1__Proteobacteria;D_2__Gammaproteobacteria;D_3__Vibrionales;D_4__Vibrionaceae	0.959053
290e53451864a2f0968015d84cd5923e	D_0__Bacteria;D_1__Chlamydiae;D_2__Chlamydiae;D_3__Chlamydiales;D_4__Chlamydiales Incertae Sedis;D_5__Candidatus Similichlamydia;D_6__uncultured Chlamydiales bacterium	0.991979
0a47ea5e1ca4a077fb922fc1bfdc0235	D_0__Bacteria	0.965383
9cac9606ecab963771a7267dd4ebd23d	D_0__Bacteria	0.970064
52c1f29a14aa12ab3bee78a5c5fd165f	D_0__Bacteria;D_1__Cyanobacteria;D_2__Oxyphotobacteria;D_3__Nostocales;D_4__Xenococcaceae;D_5__Pleurocapsa PCC-7319;D_6__uncultured cyanobacterium	0.967613
b3ed95d84a52594b8fa73d2f4df26fba	D_0__Bacteria;D_1__Proteobacteria;D_2__Gammaproteobacteria;D_3__Betaproteobacteriales;D_4__Burkholderiaceae;D_5__Inhella;D_6__uncultured bacterium	0.997329
5a1087cda1eca6eb881141866423ee70	D_0__Bacteria	0.958641
4af0218a11ae9b02ca70801f52854ace	D_0__Bacteria;D_1__Proteobacteria;D_2__Gammaproteobacteria;D_3__Pseudomonadales;D_4__Pseudomonadaceae;D_5__Pseudomonas;D_6__Pseudomonas peli	0.902653
b0214faf309401ace3bf792bf0f6c4b8	D_0__Bacteria;D_1__Chloroflexi;D_2__Chloroflexia;D_3__Thermomicrobiales;D_4__JG30-KF-CM45;D_5__uncultured bacterium;D_6__uncultured bacterium	0.999112
7b65c674e288950beecc3556d927af0e	D_0__Bacteria;D_1__Actinobacteria;D_2__Actinobacteria	0.967016
f2cb88c20e250858ed3cdf079aa97227	D_0__Bacteria;D_1__Proteobacteria;D_2__Gammaproteobacteria	0.999974
aa25487d9c53045363227f1c5b257069	D_0__Bacteria	0.955658
1d2b06892dfe92c4ba068da42eab0134	D_0__Bacteria	0.977726
3181f65feeb9e3900b527a3a4ac7c564	D_0__Bacteria;D_1__Proteobacteria;D_2__Gammaproteobacteria;D_3__Gammaproteobacteria Incertae Sedis;D_4__Unknown Family	0.716092
11152930dad443b1688f110a8b9f1fc2	D_0__Bacteria;D_1__Proteobacteria;D_2__Alphaproteobacteria	0.999903
faf7e5beb3e396fe577855e925d005b8	D_0__Bacteria	0.974525
010a4984a9476d0738b617d798a86300	D_0__Bacteria;D_1__Proteobacteria;D_2__Alphaproteobacteria;D_3__Rhizobiales;D_4__Rhizobiales Incertae Sedis;D_5__Phreatobacter;D_6__uncultured bacterium	0.991629
672968d37f7528237e9af0dd66f86e3c	D_0__Bacteria	0.970837
0c924b0e76890599238237e5cc5f34aa	D_0__Bacteria	0.97168
3c780b3939bb0c75ae2a245fb834a051	D_0__Bacteria;D_1__Proteobacteria;D_2__Gammaproteobacteria;D_3__Alteromonadales;D_4__Alteromonadaceae;D_5__Rheinheimera;D_6__uncultured bacterium	0.868778
f636d9a9ffd9664b7ec3ba69df6b6462	D_0__Bacteria	0.957411
0183cd20c96e311672b8455ccde0d888	D_0__Bacteria	0.962263
136436697755a62d45658cab110ef9fd	D_0__Bacteria;D_1__Dependentiae;D_2__Babeliae;D_3__Babeliales;D_4__UBA12409;D_5__uncultured bacterium;D_6__uncultured bacterium	0.999802
dad510468a5a63f012cf4a9602b9474c	D_0__Bacteria	0.973335
62cadd69a20a45881add829f977a1a8e	D_0__Bacteria	0.973676
a63d0d940afc63a75346d1aac9eb251f	D_0__Bacteria;D_1__Actinobacteria	0.931645
781351f7266aa163c2352a43c37d8004	D_0__Bacteria;D_1__Proteobacteria;D_2__Gammaproteobacteria;D_3__Alteromonadales;D_4__Alteromonadaceae;D_5__Rheinheimera;D_6__uncultured gamma proteobacterium	0.921122
5da8df1ee952104a20e4817b52738546	D_0__Bacteria;D_1__Proteobacteria;D_2__Gammaproteobacteria	0.999881
7c2565e29b43e1ecd3a5a5b324fa6f60	D_0__Bacteria	0.966655
15fb76ee67fc7f2e8d761751fe0134c2	D_0__Bacteria;D_1__Proteobacteria;D_2__Gammaproteobacteria;D_3__Betaproteobacteriales	0.843679
cf045a1940736a103149329a0a2699eb	D_0__Bacteria	0.968986
a780360e0a122e9fe4dc1eae6f99eb21	D_0__Bacteria	0.97946
f32e65a00f4ebf770fbea0ed8f421163	D_0__Bacteria	0.972398
b2f8496de4edfa38ce090ea1ab13f723	D_0__Bacteria;D_1__Gemmatimonadetes;D_2__Longimicrobia;D_3__Longimicrobiales;D_4__Longimicrobiaceae	0.999978
fc28dfd877c5868540366cc628696074	D_0__Bacteria	0.971136
bf5c2dfccea47903b432f79bb17b4cde	D_0__Bacteria;D_1__Actinobacteria;D_2__Actinobacteria;D_3__Propionibacteriales;D_4__Propionibacteriaceae;D_5__Cutibacterium	1
f044238e860e1af678cfb3a752f76d96	D_0__Bacteria	0.962931
b76ac14475386c8538728aa1d86e2e70	D_0__Bacteria;D_1__Proteobacteria;D_2__Gammaproteobacteria	0.974976
0b2333c1e0b1d033a9ee4ed12052456b	D_0__Bacteria	0.97951
ebdcdb7522096c45ffc52780e8663b8a	D_0__Bacteria	0.958333
d180ed1795bae4295331df130fc86db5	D_0__Bacteria;D_1__Proteobacteria;D_2__Gammaproteobacteria;D_3__Enterobacteriales;D_4__Enterobacteriaceae;D_5__Citrobacter	0.809055
66c0571334edaf1bbd9e34724b615287	D_0__Bacteria;D_1__Spirochaetes;D_2__Spirochaetia;D_3__Spirochaetales;D_4__Spirochaetaceae;D_5__Treponema;D_6__uncultured Spirochaetaceae bacterium	0.810706
2dd825802fc3753b7f2a4d6881deabf3	D_0__Bacteria;D_1__Proteobacteria;D_2__Alphaproteobacteria;D_3__Caulobacterales;D_4__Caulobacteraceae;D_5__Phenylobacterium	0.871283
d3312f20e448c52c56f4680163e222ee	D_0__Bacteria;D_1__Proteobacteria;D_2__Gammaproteobacteria;D_3__Vibrionales;D_4__Vibrionaceae;D_5__Vibrio;D_6__Vibrio cholerae	0.999167
4b692be3dbfba6b5050a407919d6f749	D_0__Bacteria;D_1__Proteobacteria;D_2__Gammaproteobacteria	0.895748
5c672916bb7b5d09b3364a35c2efa441	D_0__Bacteria;D_1__Bacteroidetes;D_2__Bacteroidia;D_3__Bacteroidales	0.999328
e2b79bd9ac82c5d6427cc6867783974e	D_0__Bacteria	0.96917
e24e7aec7b19c66db709f8065d1bed27	D_0__Bacteria	0.968933
8ac98949542c0f8a1b7fe0ea0a6b8f22	D_0__Bacteria	0.974018
3b280bafdcc87e70c7d34806c639d77b	D_0__Bacteria;D_1__Actinobacteria;D_2__Actinobacteria;D_3__Corynebacteriales;D_4__Nocardiaceae;D_5__Gordonia	0.999929
baa7e3a0d5ebd34692d6391062bf4d08	D_0__Bacteria;D_1__Proteobacteria;D_2__Deltaproteobacteria;D_3__Myxococcales;D_4__Sandaracinaceae;D_5__Sandaracinus;D_6__uncultured bacterium	0.710669
93c03c8c80fedc284eb7bd9981b399f4	D_0__Bacteria	0.970294
bed92eab277433c00de2023fa330b4cb	D_0__Bacteria	0.969848
ee6be5a23f175f765a3f0a50a54124eb	D_0__Bacteria;D_1__Proteobacteria;D_2__Alphaproteobacteria;D_3__Rhodobacterales;D_4__Rhodobacteraceae;D_5__Rhodobacter;D_6__uncultured bacterium	0.712233
8d856060e03fe8daf4f2052cf157012c	D_0__Bacteria;D_1__Proteobacteria;D_2__Gammaproteobacteria;D_3__Aeromonadales;D_4__Aeromonadaceae;D_5__Aeromonas	0.765791
4da4952c4833c2362628dc631eb87698	D_0__Bacteria;D_1__Proteobacteria;D_2__Alphaproteobacteria;D_3__Rhodobacterales;D_4__Rhodobacteraceae	0.994962
969c60fd3dc226e7389e836b74668472	D_0__Bacteria	0.969317
e5d242c6ba33d422b6a758db2a7ea9c5	D_0__Bacteria;D_1__Proteobacteria;D_2__Alphaproteobacteria;D_3__Rhodobacterales;D_4__Rhodobacteraceae	0.999997
c20dd6eddf57127c668a71fbc7f5ba0b	D_0__Bacteria	0.954971
b8cb09610b337319c6b127fe2084337a	D_0__Bacteria	0.971591
3929ed7985432bda50685c3e594e877a	D_0__Bacteria;D_1__Cyanobacteria;D_2__Oxyphotobacteria	0.944869
5bc9aa4925ca47e38485e4c6205ff6c7	D_0__Bacteria;D_1__Proteobacteria;D_2__Alphaproteobacteria;D_3__Rhizobiales;D_4__Hyphomicrobiaceae;D_5__Pedomicrobium;D_6__uncultured bacterium	0.852405
c9f7b71dc17e96785fa82d91236917b7	D_0__Bacteria;D_1__Proteobacteria;D_2__Gammaproteobacteria;D_3__Betaproteobacteriales	0.8902
497cd4cb04f601b927448f7194baf67c	D_0__Bacteria;D_1__Proteobacteria;D_2__Gammaproteobacteria;D_3__Pseudomonadales;D_4__Pseudomonadaceae;D_5__Pseudomonas;D_6__Pseudomonas peli	0.843688
aacfe0f48f4c5bb7ba318c0f4d0d31fe	D_0__Bacteria	0.956357
93d649cb202a1e92877e0e9c3d761c78	D_0__Bacteria	0.943302
09b68e1b89f8ab8b12e2ba11e48c0311	D_0__Bacteria;D_1__Proteobacteria;D_2__Gammaproteobacteria;D_3__Alteromonadales;D_4__Shewanellaceae;D_5__Shewanella	0.825618
a87a337066707d8583bf33af6dadadb9	D_0__Bacteria;D_1__Chloroflexi;D_2__Chloroflexia;D_3__Thermomicrobiales;D_4__JG30-KF-CM45	0.999516
032cd7b1c89c06508e5490fdf82d54f1	D_0__Bacteria	0.966658
0a639519b423be45d1dacd1e1b0a679c	D_0__Bacteria	0.951614
fdb024e68d709e62902d1fd322d5c758	D_0__Bacteria;D_1__Proteobacteria;D_2__Alphaproteobacteria;D_3__Caulobacterales;D_4__Caulobacteraceae;D_5__Phenylobacterium;D_6__uncultured bacterium	0.838746
3a29572d6e120a7c57b74e0c000b776d	D_0__Bacteria;D_1__Chloroflexi;D_2__Chloroflexia;D_3__Chloroflexales;D_4__Chloroflexaceae;D_5__Oscillochloris;D_6__uncultured Chloroflexi bacterium	0.941096
364c30a6cec825203a10b0fcd3783ae1	D_0__Bacteria;D_1__Proteobacteria;D_2__Alphaproteobacteria;D_3__Rhizobiales;D_4__Rhizobiaceae	0.999631
828ed6f9318d6837d6e05463478c2f90	D_0__Bacteria;D_1__Actinobacteria;D_2__Actinobacteria;D_3__Pseudonocardiales;D_4__Pseudonocardiaceae;D_5__Actinomycetospora;D_6__uncultured bacterium	0.999951
3b75674579aa6bfa8630230a2fe77ef6	D_0__Bacteria;D_1__Proteobacteria;D_2__Gammaproteobacteria;D_3__Vibrionales;D_4__Vibrionaceae;D_5__Enterovibrio;D_6__uncultured bacterium	0.802746
002b7723bed2953a5f6f697a75687f8e	D_0__Bacteria	0.999953
9531554f82c13f08345c759678ef5b01	D_0__Bacteria	0.968056
fe0e2331c5c2a08633cacfc01491c472	D_0__Bacteria;D_1__Proteobacteria;D_2__Alphaproteobacteria;D_3__Sphingomonadales;D_4__Sphingomonadaceae;D_5__Novosphingobium	0.981455
291b263468d66a0eee318ea692500006	D_0__Bacteria;D_1__Proteobacteria;D_2__Alphaproteobacteria;D_3__Acetobacterales;D_4__Acetobacteraceae	0.999989
674956a88f533c096cfccdbd55a37116	D_0__Bacteria	0.999777
7fd3d85cd7231e7f5b887fe46e6178fd	D_0__Bacteria;D_1__Proteobacteria;D_2__Gammaproteobacteria	0.987447
84a99365b03736ae7f7f6701091d6037	D_0__Bacteria;D_1__Firmicutes;D_2__Bacilli;D_3__Bacillales;D_4__Bacillaceae;D_5__Bacillus	0.999052
ef66b7058bec708c5aa6664476b6b967	D_0__Bacteria;D_1__Actinobacteria;D_2__Actinobacteria;D_3__Frankiales;D_4__Geodermatophilaceae;D_5__Blastococcus;D_6__uncultured bacterium	0.996735
b994ba11ed0be8a0c09bbb123bbab9f3	D_0__Bacteria;D_1__Proteobacteria;D_2__Deltaproteobacteria;D_3__Desulfarculales;D_4__Desulfarculaceae;D_5__uncultured	0.950702
280f42682ff9618b8eab96008608893c	D_0__Bacteria	0.970916
3c5a7c509a179f41f45342f9b842a4bd	D_0__Bacteria;D_1__Fusobacteria;D_2__Fusobacteriia;D_3__Fusobacteriales;D_4__Fusobacteriaceae;D_5__Cetobacterium;D_6__uncultured bacterium	0.885337
663cd90cb075370aa40203b398fbdb67	D_0__Bacteria;D_1__Proteobacteria;D_2__Gammaproteobacteria;D_3__Alteromonadales;D_4__Alteromonadaceae;D_5__Rheinheimera;D_6__uncultured Rheinheimera sp.	0.798927
da564a2bea4e3aa245924934a1a43da4	D_0__Bacteria;D_1__Proteobacteria;D_2__Gammaproteobacteria	0.943667
e9a4a5efc47868f83fb25e696cecf8d7	D_0__Bacteria	0.972602
f440df21f384dc7037dd86e2282cb91d	D_0__Bacteria;D_1__Proteobacteria;D_2__Gammaproteobacteria;D_3__Betaproteobacteriales;D_4__Burkholderiaceae	0.999999
4a8c7929f468dd27c2cb0abc5e16d52f	D_0__Bacteria;D_1__Proteobacteria;D_2__Gammaproteobacteria;D_3__Alteromonadales;D_4__Alteromonadaceae;D_5__Rheinheimera;D_6__uncultured gamma proteobacterium	0.755786
140b39e641e2e6fd80ca17d5a7975b36	D_0__Bacteria;D_1__Proteobacteria;D_2__Gammaproteobacteria;D_3__Vibrionales;D_4__Vibrionaceae;D_5__Vibrio	0.841417
2908d91e57c3dc12cb76371c655e11a9	D_0__Bacteria;D_1__Proteobacteria;D_2__Gammaproteobacteria;D_3__Aeromonadales	0.871015
b42c7e61b335a951aed3035157d22588	D_0__Bacteria;D_1__Proteobacteria;D_2__Alphaproteobacteria;D_3__Rhizobiales;D_4__Beijerinckiaceae;D_5__Methylobacterium	0.999987
21c219eb39d69d46c45e73fc650a086f	D_0__Bacteria	0.972699
3a31741b31a17d9049a5f1458cf760a9	D_0__Bacteria;D_1__Proteobacteria;D_2__Alphaproteobacteria;D_3__Rhizobiales;D_4__Xanthobacteraceae	0.999942
688bff731e47917b0896867f383bcf8d	D_0__Bacteria;D_1__Chloroflexi;D_2__Anaerolineae;D_3__SBR1031;D_4__A4b;D_5__uncultured bacterium;D_6__uncultured bacterium	0.853341
775b547882374c3448177ad32863188d	D_0__Bacteria;D_1__Proteobacteria;D_2__Gammaproteobacteria;D_3__Pseudomonadales;D_4__Moraxellaceae	0.895531
0f4338de7e01ece261dfa1c02ca9913a	D_0__Bacteria	0.955826
48f5a474146d43b6f2003d61554b71e3	D_0__Bacteria;D_1__Chloroflexi;D_2__Anaerolineae;D_3__Anaerolineales;D_4__Anaerolineaceae;D_5__uncultured	0.983776
057fa5125e65be8fc64c271883463f85	D_0__Bacteria;D_1__Acidobacteria;D_2__Blastocatellia (Subgroup 4);D_3__11-24;D_4__uncultured bacterium;D_5__uncultured bacterium;D_6__uncultured bacterium	0.96444
3786e1ebeb54af1fbf94432283c217f6	D_0__Bacteria	0.98026
10efb017963df88dff68b35b803c3b05	D_0__Bacteria	0.978104
80f974d22b162c0c12faa89f1d27cdc0	D_0__Bacteria;D_1__Proteobacteria;D_2__Gammaproteobacteria;D_3__Betaproteobacteriales;D_4__Burkholderiaceae;D_5__Leptothrix	0.765793
e14ea96f18649c6db3c5c3f354943923	D_0__Bacteria;D_1__Bacteroidetes;D_2__Bacteroidia;D_3__Flavobacteriales;D_4__Flavobacteriaceae;D_5__Flavobacterium	0.883832
12edf316c3e85d8d6842e891e42d0a17	D_0__Bacteria;D_1__Planctomycetes;D_2__Planctomycetacia;D_3__Pirellulales;D_4__Pirellulaceae;D_5__Rhodopirellula	0.870529
b32e8322a673624044d65ca5fcce2d32	D_0__Bacteria;D_1__Proteobacteria;D_2__Gammaproteobacteria;D_3__Xanthomonadales;D_4__Xanthomonadaceae;D_5__Lysobacter	0.843366
3fb43460465550f90531aed9236ea3d0	D_0__Bacteria;D_1__Proteobacteria;D_2__Gammaproteobacteria	0.754902
e980fcdc8e05c1dd10ebdb9406f1a415	D_0__Bacteria;D_1__Proteobacteria	0.705056
930ae0ea5fb5bc4871420f79146dc628	D_0__Bacteria	0.964295
e9f6cb7eecf3904f838b43678671e528	D_0__Bacteria;D_1__Actinobacteria;D_2__Actinobacteria;D_3__Corynebacteriales;D_4__Mycobacteriaceae;D_5__Mycobacterium	0.999487
76cf58c310ad8389f050646d9b9caa6d	D_0__Bacteria;D_1__Proteobacteria;D_2__Gammaproteobacteria;D_3__Betaproteobacteriales;D_4__Burkholderiaceae;D_5__Aquabacterium;D_6__uncultured Aquabacterium sp.	0.702638
cfc6dc7700aa866b5ba2175d682113aa	D_0__Bacteria	0.960881
72481f6c12af6e488b14e4a9900446cf	D_0__Bacteria;D_1__Spirochaetes;D_2__Spirochaetia;D_3__Spirochaetales;D_4__Spirochaetaceae;D_5__Treponema;D_6__uncultured Spirochaetaceae bacterium	0.935241
532e47fcf64bf9bb1466a5e9795892e5	D_0__Bacteria;D_1__Actinobacteria;D_2__Actinobacteria;D_3__Corynebacteriales;D_4__Mycobacteriaceae;D_5__Mycobacterium	0.99999
2ec4eaf6585c265b2f3af3c87e0bd992	D_0__Bacteria	0.964136
524f4461222354db619100facc6b462f	D_0__Bacteria;D_1__Bacteroidetes;D_2__Bacteroidia;D_3__Bacteroidales;D_4__Rikenellaceae;D_5__Blvii28 wastewater-sludge group;D_6__uncultured bacterium	0.99943
fe3eaf11fef2c39c2db73e4681c93ab4	D_0__Bacteria;D_1__Proteobacteria;D_2__Gammaproteobacteria;D_3__Vibrionales;D_4__Vibrionaceae;D_5__Enterovibrio;D_6__uncultured bacterium	0.896259
cd052c83c90419bb162171c0037445ba	D_0__Bacteria;D_1__Dependentiae;D_2__Babeliae;D_3__Babeliales	0.999998
1f99c2c905ed039a0f4b94591f32f240	D_0__Bacteria;D_1__Firmicutes;D_2__Negativicutes;D_3__Selenomonadales;D_4__Veillonellaceae;D_5__Veillonella;D_6__uncultured organism	0.700778
cc790edac4b05411f3a33f98779c79ef	D_0__Bacteria;D_1__Chloroflexi;D_2__Chloroflexia;D_3__Thermomicrobiales;D_4__JG30-KF-CM45;D_5__uncultured soil bacterium;D_6__uncultured soil bacterium	0.815254
097ac5c75bc9f78477aa11f0959d0931	D_0__Bacteria;D_1__Actinobacteria;D_2__Actinobacteria	0.903912
6d2a75b59708c0ee721bfafde483f9df	D_0__Bacteria;D_1__Proteobacteria;D_2__Gammaproteobacteria	0.719102
5f36f588dc33b5273be5b7b05d445a43	D_0__Bacteria;D_1__Firmicutes;D_2__Clostridia;D_3__Clostridiales;D_4__Family XII;D_5__Acidaminobacter	0.999982
dd3abcde09a6ec7f46f4501e697c3eab	D_0__Bacteria;D_1__Proteobacteria;D_2__Gammaproteobacteria;D_3__Alteromonadales;D_4__Shewanellaceae;D_5__Shewanella	0.994581
3d67b1b6c25279b2866ce8034ee89ecf	D_0__Bacteria;D_1__Proteobacteria;D_2__Gammaproteobacteria;D_3__Pseudomonadales;D_4__Moraxellaceae;D_5__Acinetobacter	0.999999
be5ca309bd574b1fa2be524ed0ec2632	D_0__Bacteria	0.99995
302b2e3048f6c76424c81877b8be1d6f	D_0__Bacteria;D_1__Proteobacteria	0.999241
b058fa84585aaec17e429593e8c93153	D_0__Bacteria	0.971023
783d0afe3cf7ffede643b4d2a35620f2	D_0__Bacteria	0.973883
8715cb5a686bbb0d2a6a73991da362cf	D_0__Bacteria;D_1__Proteobacteria;D_2__Gammaproteobacteria;D_3__Betaproteobacteriales;D_4__Burkholderiaceae;D_5__Noviherbaspirillum	0.79477
365e305239ac7fb41fb828a5e2f008f5	D_0__Bacteria;D_1__Proteobacteria;D_2__Alphaproteobacteria;D_3__Rhodobacterales;D_4__Rhodobacteraceae	0.979891
31d1baf3abf6b25ae43a29a25db7ea8f	D_0__Bacteria;D_1__Bacteroidetes;D_2__Bacteroidia;D_3__Cytophagales;D_4__Cytophagaceae;D_5__Cytophaga;D_6__uncultured bacterium	0.958532
0a92ee4afdb806cce8a85e2067ac99e4	D_0__Bacteria;D_1__Proteobacteria;D_2__Alphaproteobacteria;D_3__Azospirillales;D_4__Azospirillaceae;D_5__Azospirillum	0.999983
08f3cc8a8efa80fd1c71c629fb2c90da	D_0__Bacteria	0.953844
7d1297d971a8e8604143d9ca83ed4dcb	D_0__Bacteria	0.961186
bec28a19342df4eec2d86a24e746ce0f	D_0__Bacteria;D_1__Proteobacteria;D_2__Gammaproteobacteria	0.999473
63b631c4bc8ff57e964dcd8b98070375	D_0__Bacteria;D_1__Fusobacteria;D_2__Fusobacteriia;D_3__Fusobacteriales;D_4__Fusobacteriaceae;D_5__Cetobacterium;D_6__uncultured bacterium	0.999999
d3a3a914aaf21f006b786560b96c5552	D_0__Bacteria;D_1__Actinobacteria;D_2__Actinobacteria;D_3__Corynebacteriales	0.880561
43e76b4dac86537f19fed2db8789783e	D_0__Bacteria;D_1__Bacteroidetes;D_2__Bacteroidia;D_3__Chitinophagales;D_4__Saprospiraceae;D_5__uncultured	0.77366
9895207e123d4e10bb74e24491b1b51b	D_0__Bacteria	0.971053
c6a6161d9247aa143ea28bebe29e1dcf	D_0__Bacteria;D_1__Proteobacteria;D_2__Gammaproteobacteria;D_3__Aeromonadales;D_4__Aeromonadaceae;D_5__Aeromonas	0.968155
39d00d49fc9334ec6e9f33409050f1e8	D_0__Bacteria;D_1__Proteobacteria;D_2__Gammaproteobacteria;D_3__Alteromonadales;D_4__Alteromonadaceae;D_5__Rheinheimera	0.971168
94f07804b7a4cff05b1eef5eea280cf6	D_0__Bacteria	0.958867
d5dc8cd5a6fa4e261f73a43e2e0b46a1	D_0__Bacteria;D_1__Proteobacteria;D_2__Gammaproteobacteria;D_3__Xanthomonadales;D_4__Xanthomonadaceae;D_5__Thermomonas;D_6__uncultured bacterium	0.769679
0b0883ea85f8672ab0c75fdf4a8d91a5	D_0__Bacteria	0.944799
c164d6269882aecfbd25627ca7d21e93	D_0__Bacteria	0.968542
bc3945cbc09d34805e719a4cd30ef55e	D_0__Bacteria;D_1__Proteobacteria;D_2__Gammaproteobacteria;D_3__Pseudomonadales;D_4__Pseudomonadaceae;D_5__Pseudomonas	0.869561
55c5797f2da04f209ad18a39a9317d2a	D_0__Bacteria	0.967391
25b51e802236a6782ee78760ac12bfd7	D_0__Bacteria	0.948248
7d5d70a19275b7493fdef832ae3bd3a1	D_0__Bacteria;D_1__Bacteroidetes;D_2__Bacteroidia;D_3__Cytophagales;D_4__Spirosomaceae	0.998665
0f0746ec44e6b6d660afb6137664bee7	D_0__Bacteria;D_1__Proteobacteria;D_2__Gammaproteobacteria;D_3__Vibrionales;D_4__Vibrionaceae;D_5__Enterovibrio;D_6__uncultured bacterium	0.840906
d3fc13525d1970d59f2eb22f2cc7da26	D_0__Bacteria;D_1__Proteobacteria;D_2__Gammaproteobacteria;D_3__Alteromonadales;D_4__Alteromonadaceae;D_5__Rheinheimera	0.85003
092846399b7f6957229e256167db8f33	D_0__Bacteria;D_1__Proteobacteria;D_2__Alphaproteobacteria;D_3__Micavibrionales;D_4__uncultured	0.886943
8979f44c87b48029489567be4f1e9d92	D_0__Bacteria	0.964491
6ca2de8a9bc760a4d2123a185c4d1798	D_0__Bacteria;D_1__Actinobacteria;D_2__Actinobacteria;D_3__Micrococcales;D_4__Dermabacteraceae;D_5__Brachybacterium;D_6__uncultured bacterium	0.894654
889f60a1b539ff05aa8e7e6328753462	D_0__Bacteria;D_1__Proteobacteria;D_2__Alphaproteobacteria;D_3__Sphingomonadales;D_4__Sphingomonadaceae;D_5__Novosphingobium	0.948682
aaf53c3dad88d3916ff79f4509bf3ab4	D_0__Bacteria;D_1__Proteobacteria;D_2__Gammaproteobacteria;D_3__Betaproteobacteriales;D_4__Burkholderiaceae;D_5__Hydrogenophaga	0.817438
96c196731cc0c76271942bc870a7edfb	D_0__Bacteria;D_1__Bacteroidetes;D_2__Bacteroidia;D_3__Flavobacteriales;D_4__Flavobacteriaceae;D_5__Flavobacterium	0.916792
2fee63e6823d44277b9f7ba2249af7d8	D_0__Bacteria;D_1__Proteobacteria;D_2__Gammaproteobacteria;D_3__Betaproteobacteriales	0.913581
08ea87c527bdcf929b7c467e6b00e988	D_0__Bacteria;D_1__Proteobacteria;D_2__Gammaproteobacteria	0.982783
7052673a0b1bfbd52a0630d2878ac118	D_0__Bacteria;D_1__Deinococcus-Thermus;D_2__Deinococci;D_3__Deinococcales;D_4__Deinococcaceae;D_5__Deinococcus	1
dfbe97861915e66cda06f278e4e4f078	D_0__Bacteria;D_1__Actinobacteria;D_2__Actinobacteria;D_3__Corynebacteriales	0.87607
a3ac555910147e0b158c555fd651c0ab	D_0__Bacteria;D_1__Proteobacteria;D_2__Gammaproteobacteria;D_3__Betaproteobacteriales	0.783371
7e5e871da43908dfc5e64b6318b94f05	D_0__Bacteria;D_1__Proteobacteria;D_2__Gammaproteobacteria;D_3__Betaproteobacteriales	0.787717
53cdee78e74636f67e37359dcd860e45	D_0__Bacteria;D_1__Proteobacteria;D_2__Alphaproteobacteria;D_3__Rhizobiales;D_4__Devosiaceae;D_5__Devosia;D_6__uncultured bacterium	0.778284
2ef72431e2cf1777f83656228a8b520b	D_0__Bacteria	0.971324
294813ba7686ba433e8985445d71c8ea	D_0__Bacteria;D_1__Proteobacteria;D_2__Alphaproteobacteria;D_3__Rhizobiales;D_4__Beijerinckiaceae;D_5__Psychroglaciecola;D_6__uncultured bacterium	0.79368
a8b729d51d2a6e15da3e74ae0ac8de2f	D_0__Bacteria;D_1__Proteobacteria;D_2__Alphaproteobacteria;D_3__Rickettsiales;D_4__SM2D12;D_5__uncultured bacterium;D_6__uncultured bacterium	0.941219
439e52a274d46111a8fc8ea49e6bf85a	D_0__Bacteria	0.971135
74e9813495f1b10e5fa3e004c55a7eb9	D_0__Bacteria;D_1__Proteobacteria;D_2__Alphaproteobacteria;D_3__Rhizobiales;D_4__Xanthobacteraceae;D_5__Pseudorhodoplanes;D_6__uncultured bacterium	0.981111
6168e2926b30a8c0c49209891f61ab69	D_0__Bacteria;D_1__Proteobacteria;D_2__Alphaproteobacteria	0.977757
8fb275c94867981e576e41852bad6bf2	D_0__Bacteria	0.975825
14634505a1d5da4dcae73213db8a64a0	D_0__Bacteria;D_1__Deinococcus-Thermus;D_2__Deinococci;D_3__Deinococcales;D_4__Deinococcaceae;D_5__Deinococcus	1
8d6809aeceb873affe547644214ef0f5	D_0__Bacteria	0.972814
04c183a0c1621d029a370b8f86409ac5	D_0__Bacteria;D_1__Proteobacteria;D_2__Gammaproteobacteria;D_3__Alteromonadales	0.717025
e6fdf203357decc6249e1056e774ca45	D_0__Bacteria;D_1__Proteobacteria;D_2__Alphaproteobacteria;D_3__Rhizobiales;D_4__Stappiaceae;D_5__Pannonibacter;D_6__Pannonibacter phragmitetus	0.987181
330b10efafe69005cb96c60b76661fd0	D_0__Bacteria;D_1__Proteobacteria;D_2__Alphaproteobacteria;D_3__Rhizobiales;D_4__Hyphomicrobiaceae;D_5__Pedomicrobium	0.998838
54767812a55a88f13c389ce2442b2634	D_0__Bacteria	0.9707
600d59fc42c627b4c6fe4c19d1dab277	D_0__Bacteria;D_1__Proteobacteria;D_2__Deltaproteobacteria;D_3__Desulfarculales;D_4__Desulfarculaceae;D_5__uncultured;D_6__uncultured bacterium	0.957645
aa97c3fe06e9a2f045f362c49b595c47	D_0__Bacteria	0.999869
d202ce4c5a5e9da8f584ef9041304c12	D_0__Bacteria;D_1__Kiritimatiellaeota;D_2__Kiritimatiellae;D_3__WCHB1-41;D_4__uncultured bacterium;D_5__uncultured bacterium;D_6__uncultured bacterium	0.999606
e7d99a103554012f753491eabbb23272	D_0__Bacteria;D_1__Cyanobacteria;D_2__Oxyphotobacteria;D_3__Chloroplast;D_4__Tetradesmus obliquus;D_5__Tetradesmus obliquus;D_6__Tetradesmus obliquus	0.999489
4a021e765d0f3bf27e5912575259a241	Unassigned	0.939415
507d30e57ddd905253c34537b1355e06	D_0__Bacteria;D_1__Proteobacteria;D_2__Alphaproteobacteria;D_3__Paracaedibacterales;D_4__Paracaedibacteraceae;D_5__Candidatus Paracaedibacter	0.985597
27f0143792cf9b479236b7efe753a13e	D_0__Bacteria;D_1__Firmicutes;D_2__Clostridia;D_3__Clostridiales;D_4__Clostridiaceae 1;D_5__Clostridium sensu stricto 1;D_6__uncultured bacterium	0.784975
c590544eab1a010374a7024f266fe025	D_0__Bacteria;D_1__Bacteroidetes;D_2__Bacteroidia;D_3__Flavobacteriales;D_4__Flavobacteriaceae	0.99998
2fafa4e6ff51b5ccabf72d72c540ac8e	D_0__Bacteria	0.970462
8d6ef787decccea0007c55b0f720b416	D_0__Bacteria	0.973845
71e95f4eb2c16383e328db32ef0cad36	D_0__Bacteria	0.999003
2f5fe2e5ff09067068c6ead10707ea71	D_0__Bacteria;D_1__Actinobacteria;D_2__Actinobacteria;D_3__Propionibacteriales;D_4__Propionibacteriaceae;D_5__Cutibacterium	0.728759
61832954ea40b555fa7a596e8ea4fb7e	D_0__Bacteria;D_1__Proteobacteria;D_2__Gammaproteobacteria	0.955773
068c2a89059b72296616f272bd81b514	D_0__Bacteria;D_1__Actinobacteria;D_2__Actinobacteria;D_3__Pseudonocardiales;D_4__Pseudonocardiaceae;D_5__Pseudonocardia;D_6__uncultured bacterium	0.799738
3f5c8a24580d1f264afe27f2c1b6cf76	D_0__Bacteria;D_1__Proteobacteria;D_2__Alphaproteobacteria;D_3__Rhodobacterales;D_4__Rhodobacteraceae	0.899727
2b9d75824df0307cacd356ec245c1a5a	D_0__Bacteria;D_1__Proteobacteria;D_2__Gammaproteobacteria;D_3__Betaproteobacteriales;D_4__Burkholderiaceae	0.907332
b7a55a8db4ee2ab0937e76ee046b8432	D_0__Bacteria;D_1__Proteobacteria;D_2__Alphaproteobacteria;D_3__Azospirillales;D_4__Azospirillaceae;D_5__Azospirillum	0.897871
a1617bafda3dd0a7d4aca4535c6e6689	D_0__Bacteria;D_1__Fusobacteria;D_2__Fusobacteriia;D_3__Fusobacteriales;D_4__Fusobacteriaceae	0.983263
5b13375d8e6815d6dce497a6ab14baef	D_0__Bacteria;D_1__Proteobacteria;D_2__Gammaproteobacteria;D_3__Betaproteobacteriales;D_4__Burkholderiaceae	1
0e922d21744e71057c52f66a041284fc	D_0__Bacteria;D_1__Bacteroidetes;D_2__Bacteroidia;D_3__Chitinophagales;D_4__Saprospiraceae;D_5__uncultured;D_6__Saprospira sp. PdY3	0.994087
0f750e56fc27ad946f2ceb508371414b	D_0__Bacteria;D_1__Proteobacteria;D_2__Gammaproteobacteria;D_3__Alteromonadales;D_4__Alteromonadaceae;D_5__Rheinheimera;D_6__uncultured bacterium	0.983087
e09ed775dc9427a319192b0383e314b7	D_0__Bacteria	0.973876
f58bc19eae050b55bf5beb3b2ba5a23f	D_0__Bacteria	0.971861
9b51d4ca0385187d2cf61f7aea2c0811	D_0__Bacteria	0.999172
cf0c4c0da624ab50bd933e19f9a35742	D_0__Bacteria	0.963582
ebf7c69425412b3b8b78d502c95cfa9a	D_0__Bacteria	0.973922
e6bd63faadab37d64e814fc4dcbba41d	D_0__Bacteria;D_1__Proteobacteria;D_2__Alphaproteobacteria	0.999859
1034d54fcd744abb2be2767dae488210	D_0__Bacteria;D_1__Proteobacteria;D_2__Gammaproteobacteria;D_3__Betaproteobacteriales;D_4__Rhodocyclaceae	0.993119
ef3691a4c8d77cb00dc3d1483beed896	D_0__Bacteria;D_1__Proteobacteria;D_2__Gammaproteobacteria	0.949552
1b96b935e077195ff27298b2f48ac3c8	D_0__Bacteria	0.968942
89c01b398cc3c817d73f3f13b5c059a1	D_0__Bacteria;D_1__Proteobacteria;D_2__Gammaproteobacteria;D_3__Xanthomonadales;D_4__Xanthomonadaceae;D_5__Arenimonas	0.890171
46df89acfcdcf49a1f11a3904d1ac25c	D_0__Bacteria	0.978656
815c432b45d151d4697f549d765252c0	D_0__Bacteria	0.975275
9a359fe10acd989d5dac29722ea28736	D_0__Bacteria;D_1__Proteobacteria;D_2__Gammaproteobacteria	0.984289
4d6da6921dcd51ecc5dbbf7a8a4688ee	D_0__Bacteria;D_1__Firmicutes;D_2__Clostridia;D_3__Clostridiales;D_4__Lachnospiraceae	0.999989
819542f43fe21e99b27e022bb63bc2c6	D_0__Bacteria	0.961033
1429f5c0626958a11c4d236c235b64b4	D_0__Bacteria;D_1__Fusobacteria;D_2__Fusobacteriia;D_3__Fusobacteriales;D_4__Leptotrichiaceae;D_5__Hypnocyclicus;D_6__uncultured bacterium	0.754691
3095d3f97cbd20161d1c0d8b20e2e34d	D_0__Bacteria;D_1__Actinobacteria;D_2__Actinobacteria	0.97111
cedd8186e8f5d94156301adda41db4eb	D_0__Bacteria;D_1__Bacteroidetes;D_2__Bacteroidia;D_3__Cytophagales;D_4__Microscillaceae;D_5__uncultured	0.971455
c8a99479c00b4e82a68426cd09f53ddf	D_0__Bacteria	0.964285
f8a4ad5b65f3f36f7d8a7916b06acf10	D_0__Bacteria;D_1__Proteobacteria;D_2__Gammaproteobacteria;D_3__Betaproteobacteriales	0.771459
7db4292f8278f8146527acbd379543ea	D_0__Bacteria;D_1__Proteobacteria;D_2__Alphaproteobacteria;D_3__Tistrellales;D_4__Geminicoccaceae;D_5__Candidatus Alysiosphaera	0.999912
09b4459608d55aa9074f361766a5db82	D_0__Bacteria	0.971792
7b5a92b76b194e114d55143b7f93b50d	D_0__Bacteria;D_1__Proteobacteria;D_2__Deltaproteobacteria;D_3__PB19;D_4__uncultured bacterium;D_5__uncultured bacterium;D_6__uncultured bacterium	0.723645
90926ab75ecc1dcfccc29250f295d0e3	D_0__Bacteria	0.968405
ad3084f58fcb4a86901034c095a7dba9	D_0__Bacteria	0.955372
339b4a6607d4be3be814d9a6b25e8280	D_0__Bacteria;D_1__Chloroflexi;D_2__Anaerolineae;D_3__SBR1031;D_4__A4b	0.999952
825e33fef2f3abdc96ca7fd683f42200	D_0__Bacteria;D_1__Proteobacteria;D_2__Gammaproteobacteria;D_3__Betaproteobacteriales	0.773134
575731fa125442b0d1e172d03c63896a	D_0__Bacteria;D_1__Proteobacteria;D_2__Gammaproteobacteria;D_3__Betaproteobacteriales;D_4__Chromobacteriaceae;D_5__Vogesella;D_6__uncultured bacterium	0.999695
09c83f1c6c7c29da2106c743d8ad4b9d	D_0__Bacteria;D_1__Proteobacteria;D_2__Gammaproteobacteria	0.960871
637d55717a830b4507a6e8e0f5f25053	D_0__Bacteria;D_1__Proteobacteria;D_2__Alphaproteobacteria;D_3__Rhizobiales;D_4__Beijerinckiaceae	0.982444
8c51b1eac0036cfba9b391e5f8dd49ae	D_0__Bacteria	0.967057
be4ef2766a10274363611770c3c61a7a	D_0__Bacteria;D_1__Proteobacteria;D_2__Alphaproteobacteria;D_3__Acetobacterales;D_4__Acetobacteraceae;D_5__Roseomonas;D_6__uncultured bacterium	0.812013
274a57746541ddd234bed9bba9d79dfa	D_0__Bacteria	0.971217
c3ee21664fc80627b8ceacf167325a93	D_0__Bacteria	0.972794
a89bd886c02d004ed6f53de025268d8b	D_0__Bacteria	0.967041
3cc128d25ba99b13098c712f06f9791c	D_0__Bacteria;D_1__Actinobacteria;D_2__Actinobacteria;D_3__Corynebacteriales;D_4__Mycobacteriaceae;D_5__Mycobacterium	0.828875
c1c5e9471b1aef5bbd83a8004b7be392	D_0__Bacteria;D_1__Firmicutes;D_2__Clostridia;D_3__Clostridiales;D_4__Peptostreptococcaceae;D_5__Romboutsia	0.814689
33bb252649ee277b10ef0b519cd1fabe	D_0__Bacteria	0.954782
8e2a166e1ea62ff0f955a72938425bbd	D_0__Bacteria;D_1__Proteobacteria;D_2__Gammaproteobacteria	0.999032
487eca3381d2835d955758b42cc51e7c	D_0__Bacteria;D_1__Armatimonadetes;D_2__Fimbriimonadia;D_3__Fimbriimonadales;D_4__Fimbriimonadaceae;D_5__uncultured bacterium;D_6__uncultured bacterium	0.993466
faeb71d80d893570e0d447e6d5af7d2c	D_0__Bacteria;D_1__Actinobacteria;D_2__Actinobacteria;D_3__Corynebacteriales;D_4__Mycobacteriaceae;D_5__Mycobacterium	0.999986
34dad045d785505f98d656938da48443	D_0__Bacteria;D_1__Actinobacteria;D_2__Actinobacteria;D_3__Propionibacteriales;D_4__Nocardioidaceae;D_5__Nocardioides;D_6__Nocardioides sp.	0.727366
b01a5abdea33155718c4852876c440dc	D_0__Bacteria	0.96662
774dd448623cee9f360d455464154efc	D_0__Bacteria;D_1__Firmicutes;D_2__Bacilli;D_3__Bacillales;D_4__Family XII;D_5__Exiguobacterium	1
97983527b705869e14236802a211e5a8	D_0__Bacteria;D_1__Proteobacteria;D_2__Alphaproteobacteria;D_3__Rickettsiales;D_4__Rickettsiaceae;D_5__Candidatus Megaira;D_6__uncultured bacterium	0.991242
388115940d096607f2850b548be2cbbf	D_0__Bacteria	0.965845
c64c7eb5a525e963ef90faf815a96d9b	D_0__Bacteria;D_1__Proteobacteria;D_2__Gammaproteobacteria;D_3__Pseudomonadales;D_4__Pseudomonadaceae;D_5__Pseudomonas	0.999844
afa356cb521e802b5479dde900cb96ba	D_0__Bacteria;D_1__Proteobacteria;D_2__Alphaproteobacteria;D_3__Rhizobiales;D_4__Rhizobiales Incertae Sedis;D_5__Bauldia	0.963011
20914072a61343b72a25c11d5496f96b	D_0__Bacteria;D_1__Proteobacteria;D_2__Alphaproteobacteria;D_3__Rhodobacterales;D_4__Rhodobacteraceae	0.999626
9ed324d6c37fb1dcae4e79793a0da63d	D_0__Bacteria;D_1__Armatimonadetes;D_2__Fimbriimonadia;D_3__Fimbriimonadales;D_4__Fimbriimonadaceae;D_5__uncultured bacterium;D_6__uncultured bacterium	0.99288
cda1ce7cdc6be4c9c8538e6056257339	D_0__Bacteria	0.963091
4dd20d578b7fd102a6fdcb067547510d	D_0__Bacteria	0.977625
1812cf67b0c042e6a5f89e4fb7605217	D_0__Bacteria;D_1__Actinobacteria;D_2__Actinobacteria;D_3__Corynebacteriales;D_4__Nocardiaceae;D_5__Nocardia	0.997876
ff022bc0d007dd70170d55f04c1a8bfb	D_0__Bacteria	0.933305
d8da97f5d2e9c55d29a08b545a49bbac	D_0__Bacteria	0.970146
b311cda2f0902ad53f8dc9a3f92385b0	D_0__Bacteria;D_1__Proteobacteria;D_2__Gammaproteobacteria	0.945941
3592ff4746c61a2209b12cdf0d9afc41	D_0__Bacteria	0.962514
df94f85fefdb434f3d422e04d4196367	D_0__Bacteria;D_1__Proteobacteria;D_2__Alphaproteobacteria;D_3__Rhizobiales;D_4__Hyphomicrobiaceae	0.958725
ba9b3c4a252bbde8a5fed797b7a13ae3	D_0__Bacteria;D_1__Bacteroidetes;D_2__Bacteroidia;D_3__Cytophagales;D_4__Spirosomaceae;D_5__Runella;D_6__uncultured bacterium	0.997466
4ddfa7ddf824d6b073b7484ad17cdf6e	D_0__Bacteria	0.943821
31859aa23477acec3f278af2f2b03f36	D_0__Bacteria;D_1__Proteobacteria;D_2__Gammaproteobacteria;D_3__Cellvibrionales;D_4__Cellvibrionaceae;D_5__Cellvibrio;D_6__uncultured bacterium	0.847349
a722a20c7551fcbc82054b6669ab8a58	D_0__Bacteria	0.971796
2eb8e83733b0901d22a08741ea36aa0c	D_0__Bacteria;D_1__Proteobacteria;D_2__Gammaproteobacteria;D_3__Vibrionales;D_4__Vibrionaceae;D_5__Vibrio;D_6__Vibrio cholerae	0.999338
b8df7535b007fcf9d08f5d3e736ae72a	D_0__Bacteria;D_1__Proteobacteria;D_2__Alphaproteobacteria;D_3__Rhizobiales;D_4__Rhizobiaceae;D_5__Allorhizobium-Neorhizobium-Pararhizobium-Rhizobium	0.807733
bf34d469a6892117c74dfa0b1816f133	D_0__Bacteria;D_1__Proteobacteria;D_2__Alphaproteobacteria;D_3__Rickettsiales;D_4__AB1;D_5__uncultured bacterium;D_6__uncultured bacterium	0.984267
30acdfc9432aa7d97af96ed23dd1f2fa	D_0__Bacteria	0.968957
3bea9d68229eca65e8de744e271bb579	D_0__Bacteria;D_1__Deinococcus-Thermus;D_2__Deinococci;D_3__Deinococcales;D_4__Deinococcaceae;D_5__Deinococcus;D_6__uncultured Deinococcus sp.	0.857246
ade9803a8c75ef6945fbd98c3f7cd4a6	D_0__Bacteria;D_1__Cyanobacteria;D_2__Oxyphotobacteria;D_3__Chloroplast;D_4__Epipyxis sp. PR26KG;D_5__Epipyxis sp. PR26KG;D_6__Epipyxis sp. PR26KG	0.912068
503add1713e043a8f40c604682ab10db	D_0__Bacteria	0.967324
d72b57a4321932cf5f17188019f1f6af	D_0__Bacteria;D_1__Bacteroidetes;D_2__Bacteroidia;D_3__Cytophagales;D_4__Microscillaceae;D_5__uncultured;D_6__uncultured Bacteroidetes bacterium	0.809337
13688ef616685d3e788ecb234b7faff0	D_0__Bacteria;D_1__Proteobacteria;D_2__Gammaproteobacteria	0.802995
557c33a9739f635f1c134bd6c1215bb7	D_0__Bacteria	0.968487
ea9126a335d3ba0cf27a708644162661	D_0__Bacteria;D_1__Spirochaetes;D_2__Spirochaetia;D_3__Spirochaetales;D_4__Spirochaetaceae	0.978473
9c1c9ef3362d31fd1baed2470906a6b6	D_0__Bacteria	0.964139
87b4b48181536c9f3b367de818f8a1b3	D_0__Bacteria;D_1__Proteobacteria	0.983815
788d0cdc7199b535da3dda2f7fbd5ffb	D_0__Bacteria;D_1__Proteobacteria;D_2__Gammaproteobacteria;D_3__Betaproteobacteriales;D_4__Chromobacteriaceae;D_5__Vogesella;D_6__uncultured bacterium	0.999877
ed04435d706579fa11e1861b4a40c12a	D_0__Bacteria;D_1__Bacteroidetes;D_2__Bacteroidia;D_3__Chitinophagales;D_4__Chitinophagaceae;D_5__Sediminibacterium	0.998223
be880a439f67e09264ef3d3e8067f9ed	Unassigned	0.937391
d9b4985ccf6e3a2a918a3a9fa62709ba	D_0__Bacteria;D_1__Proteobacteria;D_2__Alphaproteobacteria;D_3__Caulobacterales;D_4__Caulobacteraceae;D_5__uncultured;D_6__uncultured alpha proteobacterium	0.889431
a58bd416a3ad6c1bb5ded0b2a94ae445	D_0__Bacteria	0.972291
0bb4026d75635a7ecee6cb3a4ea6c827	D_0__Bacteria;D_1__Proteobacteria;D_2__Gammaproteobacteria	0.830806
40dbc3dc6debc37ca299c8664733265b	D_0__Bacteria;D_1__Proteobacteria;D_2__Alphaproteobacteria;D_3__Rhizobiales;D_4__Rhizobiales Incertae Sedis;D_5__Nordella;D_6__uncultured bacterium	0.707004
fe86c16e1bab7ffc81785a6244232d50	D_0__Bacteria;D_1__Verrucomicrobia;D_2__Verrucomicrobiae;D_3__Opitutales;D_4__Opitutaceae	1
16de231b1ed5e593e7a31fe96714a9f3	D_0__Bacteria;D_1__Proteobacteria;D_2__Gammaproteobacteria	0.981085
d73622e9c8010a0284821f6385bee3fd	D_0__Bacteria	0.999935
5a816e08566a41b93a728a5326fe3ffd	D_0__Bacteria;D_1__Proteobacteria;D_2__Alphaproteobacteria;D_3__Rhodobacterales;D_4__Rhodobacteraceae;D_5__Rhodobacter	0.779157
13381f0e540c0c62c9b6413cf92ba272	D_0__Bacteria;D_1__Proteobacteria;D_2__Gammaproteobacteria;D_3__Betaproteobacteriales;D_4__Burkholderiaceae;D_5__Rhizobacter	0.798083
274fdfba069862ae6deecfa90307d680	D_0__Bacteria	0.966549
221f7c65732ae5f4c0b47352f8de0548	D_0__Bacteria;D_1__Proteobacteria;D_2__Alphaproteobacteria;D_3__Rhizobiales;D_4__Beijerinckiaceae	0.798943
d12fdfed7b781e5a545fc41fb550d740	D_0__Bacteria;D_1__Proteobacteria;D_2__Alphaproteobacteria;D_3__Rhizobiales;D_4__Devosiaceae;D_5__Devosia;D_6__uncultured bacterium	0.745987
4dacf767de0b26b2972691485a798f88	D_0__Bacteria;D_1__Actinobacteria;D_2__Actinobacteria;D_3__Corynebacteriales;D_4__Mycobacteriaceae;D_5__Mycobacterium	0.9999
8f8c719eef38ec3e16c59a56cef6a9a3	D_0__Bacteria;D_1__Proteobacteria;D_2__Gammaproteobacteria	0.765172
2fc0c42c51f82c7f763fce3d4eedfd04	D_0__Bacteria	0.969818
f5bd204a0d9eb3e5e0975b6d2a86c29e	D_0__Bacteria	0.962615
63e4befec912978a55536383eb463390	Unassigned	0.961743
de4966c9808e6e6cb6ca2a33feaf0421	D_0__Bacteria;D_1__Cyanobacteria;D_2__Oxyphotobacteria;D_3__Nostocales;D_4__Xenococcaceae;D_5__Pleurocapsa PCC-7319;D_6__uncultured bacterium	0.992081
8272a6461d0faf1c7cc84b49300f8ebc	D_0__Bacteria	0.969366
b4d95031ea82c677ba3004c106798cc1	D_0__Bacteria;D_1__Proteobacteria;D_2__Gammaproteobacteria;D_3__Betaproteobacteriales;D_4__Chromobacteriaceae;D_5__Vogesella;D_6__uncultured bacterium	0.987608
e2e02ddb0aa33ac6c4b7d8ccb248c627	D_0__Bacteria;D_1__Proteobacteria;D_2__Alphaproteobacteria;D_3__Rhizobiales;D_4__Beijerinckiaceae;D_5__Methylobacterium	0.999994
51e0b5ea23101d2c6687cfa27a354aed	D_0__Bacteria;D_1__Proteobacteria;D_2__Gammaproteobacteria;D_3__Cellvibrionales;D_4__Halieaceae	0.888573
c9ef048aa3e6fd0010640b30475ac1f6	D_0__Bacteria;D_1__Actinobacteria;D_2__Actinobacteria;D_3__Corynebacteriales;D_4__Corynebacteriaceae;D_5__Corynebacterium 1;D_6__Corynebacterium glutamicum	0.75359
5efe342cfee5d462b7b6b0df9bda09ef	D_0__Bacteria;D_1__Actinobacteria;D_2__Actinobacteria;D_3__Corynebacteriales	0.792523
9f0e7b3fdbef132303856ac7f26d556a	D_0__Bacteria;D_1__Proteobacteria;D_2__Gammaproteobacteria;D_3__Betaproteobacteriales;D_4__Burkholderiaceae;D_5__Aquabacterium	0.991696
cba7388d74d40f0aa3fddd58143be1f2	D_0__Bacteria	0.970852
0e5ad65d809baa546c2b1ca31c9e9c7c	Unassigned	0.967181
4080c8b6c30a28884b3aadbf6bbd5b39	D_0__Bacteria;D_1__Actinobacteria;D_2__Actinobacteria	0.949697
b8bc3651627b30a98b165b04bd8980ad	D_0__Bacteria;D_1__Proteobacteria;D_2__Alphaproteobacteria;D_3__Acetobacterales;D_4__Acetobacteraceae	0.999963
5714d2f4317173f9b2dca4679957a13d	D_0__Bacteria;D_1__Proteobacteria;D_2__Gammaproteobacteria;D_3__Alteromonadales;D_4__Shewanellaceae;D_5__Shewanella	0.989597
db5d9c86d206b273b1ab5a35b876709a	D_0__Bacteria;D_1__Actinobacteria;D_2__Actinobacteria;D_3__Propionibacteriales;D_4__Nocardioidaceae;D_5__Nocardioides	0.999942
b9df4a2c1fbcd75e52405ef7eb3a362f	D_0__Bacteria;D_1__Proteobacteria;D_2__Alphaproteobacteria;D_3__Rhizobiales;D_4__Xanthobacteraceae;D_5__uncultured	0.974457
8fdeee319eb6357a19538aefe12d3386	D_0__Bacteria;D_1__Actinobacteria;D_2__Actinobacteria;D_3__Corynebacteriales;D_4__Mycobacteriaceae;D_5__Mycobacterium	0.999574
520b4823d57c57b737536521a1f4d471	D_0__Bacteria;D_1__Chlamydiae;D_2__Chlamydiae;D_3__Chlamydiales;D_4__Chlamydiales Incertae Sedis;D_5__Candidatus Piscichlamydia;D_6__Candidatus Piscichlamydia sp.	0.996508
9db62ff1ba5a2a0b131cd4fd19d0a844	D_0__Bacteria;D_1__Firmicutes;D_2__Clostridia;D_3__Clostridiales;D_4__Ruminococcaceae;D_5__[Eubacterium] coprostanoligenes group;D_6__uncultured Firmicutes bacterium	0.837719
09e552c51a65fbfe418f3493f4b53ef7	D_0__Bacteria;D_1__Firmicutes;D_2__Bacilli;D_3__Bacillales	0.99957
e72cd7110c9a61ca968db5e50cb7f801	D_0__Bacteria;D_1__Bacteroidetes;D_2__Bacteroidia;D_3__Sphingobacteriales;D_4__NS11-12 marine group;D_5__metagenome;D_6__metagenome	0.812105
edcb33781ae025eafee169220dbb9998	D_0__Bacteria	0.937926
1b8780bc75dbf3d69b514e1991caf79d	D_0__Bacteria	0.965305
3053411fefe6ff90fb12a0880974dd0f	D_0__Bacteria;D_1__Bacteroidetes;D_2__Bacteroidia;D_3__Cytophagales;D_4__Microscillaceae;D_5__OLB12;D_6__uncultured bacterium	0.997914
f7f1d123e1b833a8978b706c5f9a0973	D_0__Bacteria;D_1__Proteobacteria;D_2__Alphaproteobacteria;D_3__Caulobacterales;D_4__Caulobacteraceae;D_5__Phenylobacterium	0.973439
e39a8328aa9015122b8127550db49e90	D_0__Bacteria;D_1__Proteobacteria;D_2__Gammaproteobacteria;D_3__Alteromonadales;D_4__Shewanellaceae;D_5__Shewanella	0.938979
d7028949e039e36e6d8a8074798ac0f3	D_0__Bacteria	0.977708
4e02500a7f427eb05864861f1903aee0	D_0__Bacteria	0.999917
9ab11dbcc64c4e26c0d7603476d3b5ef	D_0__Bacteria	0.967408
1c8157b2e493b3f530da7be8ffd6333d	D_0__Bacteria	0.967625
40263a2d98510600800a6068ba91a5f5	D_0__Bacteria;D_1__Proteobacteria;D_2__Gammaproteobacteria;D_3__Xanthomonadales;D_4__Xanthomonadaceae;D_5__Lysobacter	0.91494
821af91a11ecdde0b656688c2c1acfa0	D_0__Bacteria	0.972052
b212f28dc1ab231653f869f74ee3bdb3	D_0__Bacteria;D_1__Proteobacteria;D_2__Gammaproteobacteria;D_3__Betaproteobacteriales	0.966375
5838d95336f76426179ef82072bbb494	D_0__Bacteria;D_1__Firmicutes;D_2__Clostridia;D_3__Clostridiales;D_4__Family XII;D_5__Acidaminobacter;D_6__uncultured bacterium	0.951829
7bcbd9dc702c298d751b6574c1cba1be	D_0__Bacteria;D_1__Actinobacteria;D_2__Acidimicrobiia;D_3__Microtrichales;D_4__Ilumatobacteraceae;D_5__Ilumatobacter;D_6__uncultured bacterium	0.88403
2bd811ee1d4d4d9b1cb45f5c112bd307	D_0__Bacteria;D_1__Proteobacteria;D_2__Alphaproteobacteria;D_3__Azospirillales;D_4__Azospirillaceae	0.977392
5c9e084b96c337999c3f3d2bf3303d0b	D_0__Bacteria;D_1__Proteobacteria;D_2__Gammaproteobacteria;D_3__Betaproteobacteriales;D_4__Burkholderiaceae	0.998786
d05a648fe04d32d34ac68c48ab8d238d	D_0__Bacteria;D_1__Proteobacteria;D_2__Gammaproteobacteria;D_3__Pseudomonadales;D_4__Moraxellaceae;D_5__Alkanindiges;D_6__uncultured bacterium	0.993442
e4b39af82caba4086afab688300ffa8c	D_0__Bacteria;D_1__Proteobacteria;D_2__Alphaproteobacteria;D_3__Rhodospirillales;D_4__uncultured	0.922784
0cded7ef79f87976754304ee676cb8be	D_0__Bacteria;D_1__Proteobacteria;D_2__Gammaproteobacteria	0.988304
ed6835f35582b4c87ba5ff21a02ae836	D_0__Bacteria;D_1__Proteobacteria;D_2__Gammaproteobacteria;D_3__Xanthomonadales;D_4__Xanthomonadaceae;D_5__Lysobacter;D_6__uncultured bacterium	0.816027
255951338d2373b9eee4e3d637f1a2c4	D_0__Bacteria	0.972406
f6e30921241a582c2c3fa042c00ec001	D_0__Bacteria	0.967602
8cd906824ef060ef72658b29012c8bf5	D_0__Bacteria	0.965283
3b2bad8c04f247771e35f9a0550d5610	D_0__Bacteria;D_1__Firmicutes;D_2__Clostridia;D_3__Clostridiales;D_4__JTB215;D_5__bacterium str. 77003;D_6__bacterium str. 77003	0.87749
8c5d66e51d3bcdeb7b2ddfcbb00ad960	D_0__Bacteria;D_1__Proteobacteria;D_2__Gammaproteobacteria	0.898975
04e2b0dfad89409b9e502403442ef564	D_0__Bacteria	0.969913
3ed56b2f466782fee97a211155ed3981	D_0__Bacteria;D_1__Bacteroidetes;D_2__Bacteroidia;D_3__Bacteroidales;D_4__Barnesiellaceae;D_5__uncultured;D_6__uncultured bacterium	0.97499
9206c0068fbbc953fd3acae7fc52fa44	D_0__Bacteria;D_1__Proteobacteria;D_2__Alphaproteobacteria;D_3__Rhizobiales	0.99983
c9c8d30c6d5851caeaf3ab76f37dde3f	D_0__Bacteria;D_1__Proteobacteria;D_2__Alphaproteobacteria;D_3__Rhodobacterales;D_4__Rhodobacteraceae	0.939602
649b4b48dd7a099bfa0f34606c2fcb4e	D_0__Bacteria	0.979147
f030b8573094c04c809d510d6ce151bc	D_0__Bacteria;D_1__Proteobacteria	0.997552
fe53acfe7bec4bc92260955b4c4b63fc	D_0__Bacteria;D_1__Proteobacteria;D_2__Gammaproteobacteria;D_3__Diplorickettsiales;D_4__Diplorickettsiaceae;D_5__uncultured	0.773695
7d2a7ddba7175bef31984e5d19a8a3e0	D_0__Bacteria;D_1__Proteobacteria;D_2__Alphaproteobacteria;D_3__Reyranellales;D_4__Reyranellaceae;D_5__Reyranella;D_6__uncultured bacterium	0.713259
4aa5e2991e3ec86670f2da547387dc02	D_0__Bacteria;D_1__Proteobacteria;D_2__Deltaproteobacteria;D_3__PB19;D_4__metagenome;D_5__metagenome;D_6__metagenome	0.986634
b78c2b31a31a2bfed3a1c5d087b868a8	D_0__Bacteria;D_1__Proteobacteria;D_2__Alphaproteobacteria;D_3__Sphingomonadales;D_4__Sphingomonadaceae	0.999999
e71149ef768b70f15d2f8ed7ba05d5ce	D_0__Bacteria;D_1__Proteobacteria;D_2__Gammaproteobacteria;D_3__Alteromonadales;D_4__Alteromonadaceae;D_5__Rheinheimera;D_6__uncultured bacterium	0.97033
2d9c28fe64e2630da0fb092b5022acd7	D_0__Bacteria;D_1__Proteobacteria;D_2__Gammaproteobacteria;D_3__Betaproteobacteriales;D_4__Burkholderiaceae	1
a577d715e23b02f8b3b62072280f4c1c	D_0__Bacteria;D_1__Chloroflexi;D_2__Chloroflexia;D_3__Chloroflexales;D_4__Herpetosiphonaceae;D_5__Herpetosiphon;D_6__uncultured bacterium	0.911305
4d280ff6ac967a670c588cc4b4cc9990	D_0__Bacteria	0.963839
dc0c7fb7625e404e73c71fdd0fdbb76f	D_0__Bacteria;D_1__Proteobacteria;D_2__Alphaproteobacteria;D_3__Paracaedibacterales;D_4__Paracaedibacteraceae;D_5__uncultured;D_6__Candidatus Intestinusbacter nucleariae	0.910591
777dc7d2973d8ab334ef95c98be32f6f	D_0__Bacteria	0.967572
7a78ea6d1ef84aca2721ee7166984b8b	D_0__Bacteria	0.971189
352411d7a136f216a48dd4f68e5d3e45	D_0__Bacteria;D_1__Proteobacteria;D_2__Gammaproteobacteria;D_3__Aeromonadales;D_4__Aeromonadaceae;D_5__Aeromonas	0.801671
fb446a5c6717a6da3fc9b59de113440f	D_0__Bacteria	0.969466
1b1c74f9a58471942a43742906fe6082	D_0__Bacteria;D_1__Actinobacteria;D_2__Actinobacteria;D_3__Propionibacteriales;D_4__Propionibacteriaceae;D_5__uncultured	0.991907
48ba92916ab45c688699f1916699338a	D_0__Bacteria;D_1__Proteobacteria;D_2__Alphaproteobacteria;D_3__Acetobacterales;D_4__Acetobacteraceae;D_5__uncultured;D_6__uncultured alpha proteobacterium	0.949858
3d64f31cfec22d233082670320db026b	D_0__Bacteria	0.960394
8a6e1436921f9d406dc628782cf09672	D_0__Bacteria;D_1__Proteobacteria;D_2__Gammaproteobacteria;D_3__Betaproteobacteriales;D_4__Burkholderiaceae	0.999944
f1e9d7a71382ef1d4c4774b78516c283	D_0__Bacteria	0.963971
efb90f3fb3118c4577ce67af6a607969	D_0__Bacteria;D_1__Proteobacteria;D_2__Gammaproteobacteria	0.976481
4605fc27802a67237c21aebd3b805f72	D_0__Bacteria;D_1__Proteobacteria;D_2__Gammaproteobacteria	0.701278
24c228998cdb128c8278aebbed1d3d91	D_0__Bacteria	0.939557
f4afb9acec2b41b8626879988e6e80ad	D_0__Bacteria	0.975296
4f4c79c078457354d808b7af7c0b1fc1	D_0__Bacteria;D_1__Proteobacteria	0.744335
90062f51862d285d4abe7c7df178fa41	D_0__Bacteria	0.975443
d2deee0e93d320bdef987c83ea5f1ea5	D_0__Bacteria;D_1__Actinobacteria;D_2__Thermoleophilia;D_3__Gaiellales;D_4__uncultured	0.982107
aa7241884eb6cf1e9381ccbb81542438	D_0__Bacteria	0.970692
7e3ea825ba548f089aeab0e4ce673ef7	D_0__Bacteria;D_1__Proteobacteria;D_2__Gammaproteobacteria;D_3__Vibrionales;D_4__Vibrionaceae;D_5__Enterovibrio;D_6__uncultured bacterium	0.816436
e4994d5677c66df2ae89285d2be05f29	D_0__Bacteria;D_1__Actinobacteria;D_2__Actinobacteria;D_3__Corynebacteriales	0.783345
5d6225b88dc98a4daa82bae923123926	D_0__Bacteria	0.96218
589f7883786e5cda2996f080b64c6125	D_0__Bacteria;D_1__Proteobacteria;D_2__Alphaproteobacteria;D_3__Paracaedibacterales;D_4__Paracaedibacteraceae;D_5__uncultured	0.763453
cfd671650b5911427227555665be86e7	D_0__Bacteria;D_1__Actinobacteria;D_2__Actinobacteria;D_3__Corynebacteriales	0.739455
4a1ba80968bb737d37365364242ed6d0	D_0__Bacteria;D_1__Actinobacteria;D_2__Acidimicrobiia;D_3__Microtrichales;D_4__uncultured	0.954024
37e651bb2ad3d7059552c8af9bbef4f1	D_0__Bacteria;D_1__Proteobacteria;D_2__Gammaproteobacteria;D_3__Betaproteobacteriales;D_4__Burkholderiaceae	0.998014
c66b2541f3d64496702168ae17dac9c3	D_0__Bacteria	0.974414
5181ec17a7ec2c23b232eb56211d7cc8	D_0__Bacteria	0.970007
fe3a4bf1c308a56014aec282c9e0d745	D_0__Bacteria;D_1__Proteobacteria;D_2__Gammaproteobacteria	0.958997
bee11fb4ad3c42889fe70817a1ed5d87	D_0__Bacteria;D_1__Proteobacteria;D_2__Gammaproteobacteria	0.904755
7f3e3c8d6baa5b73c4f724b04925929b	D_0__Bacteria	0.999946
8f3310ad1b85a0e0f674bdef88774f09	D_0__Bacteria;D_1__Bacteroidetes;D_2__Bacteroidia;D_3__Flavobacteriales;D_4__Flavobacteriaceae;D_5__Flavobacterium	0.998392
68e97f2ad07d0c4caec0702238d6a5ac	D_0__Bacteria;D_1__Proteobacteria;D_2__Deltaproteobacteria;D_3__Myxococcales;D_4__Polyangiaceae;D_5__Pajaroellobacter	0.845576
7fd1638ea47a1c5e9907dfea24e53b3a	D_0__Bacteria;D_1__Spirochaetes;D_2__Spirochaetia;D_3__Brevinematales;D_4__Brevinemataceae;D_5__Brevinema;D_6__uncultured bacterium	0.75856
cdc080e43e8e543a57a3fd6e969ae27d	D_0__Bacteria;D_1__Armatimonadetes;D_2__Fimbriimonadia;D_3__Fimbriimonadales;D_4__Fimbriimonadaceae;D_5__uncultured Armatimonadetes bacterium;D_6__uncultured Armatimonadetes bacterium	0.780298
8d67380fa3cbc985b66cd930971c6d23	D_0__Bacteria;D_1__Chloroflexi;D_2__JG30-KF-CM66;D_3__uncultured bacterium;D_4__uncultured bacterium;D_5__uncultured bacterium;D_6__uncultured bacterium	0.87275
1bb858f3de31e62fa8f057f4f68d89bd	D_0__Bacteria	0.966471
01fefea2a0d000bccb34fce05bf194e8	D_0__Bacteria;D_1__Actinobacteria;D_2__Actinobacteria;D_3__Micrococcales;D_4__Dermabacteraceae;D_5__Dermabacter;D_6__uncultured bacterium	0.976181
136ea6b02a58b927f87729abaee65507	D_0__Bacteria;D_1__Actinobacteria;D_2__Actinobacteria;D_3__Micrococcales;D_4__Microbacteriaceae	0.999499
3ca88cb366658400715b77135d196a54	D_0__Bacteria;D_1__Actinobacteria;D_2__Actinobacteria;D_3__Micrococcales;D_4__Microbacteriaceae;D_5__Microbacterium	0.998991
c2c83e206442d21fcac02cb25cf519cd	D_0__Bacteria;D_1__Proteobacteria;D_2__Alphaproteobacteria;D_3__Rhizobiales;D_4__Hyphomicrobiaceae;D_5__Hyphomicrobium	0.993219
fae5e856409afb01073a82af7240af68	D_0__Bacteria;D_1__Proteobacteria;D_2__Alphaproteobacteria	0.89196
a93e5811d90d677336a07df459c0d142	D_0__Bacteria;D_1__Proteobacteria;D_2__Gammaproteobacteria;D_3__Oceanospirillales;D_4__Saccharospirillaceae;D_5__Oceanobacter;D_6__uncultured bacterium	0.900814
c1bfdfbe59b57cec6001e156536dc38f	D_0__Bacteria	0.970064
20931c619ba575586511700763cb8a1f	D_0__Bacteria	0.970778
f569787a4f588ea9d549ea152edc2f70	D_0__Bacteria;D_1__Proteobacteria;D_2__Gammaproteobacteria;D_3__Betaproteobacteriales;D_4__Burkholderiaceae	0.781456
d9410e4606fac6a5b7d70374c4fedbbd	D_0__Bacteria;D_1__Bacteroidetes;D_2__Bacteroidia;D_3__Sphingobacteriales;D_4__NS11-12 marine group	0.99933
4710839359724ff618f320fb7b2e9a55	D_0__Bacteria	0.95298
e0e8cbd3bc67019a597ca8c9ff062736	D_0__Bacteria	0.999946
f4ff6cadea54e1875c11bbf01ddeb1d7	D_0__Bacteria;D_1__Proteobacteria	0.999537
2a216d107124fe7da205ff49ed424764	D_0__Bacteria;D_1__Chlamydiae;D_2__Chlamydiae;D_3__Chlamydiales;D_4__Chlamydiales Incertae Sedis;D_5__Candidatus Similichlamydia	0.710115
9dd69e581e7651638688e03276a3d365	D_0__Bacteria;D_1__Bacteroidetes;D_2__Bacteroidia;D_3__Flavobacteriales;D_4__Flavobacteriaceae;D_5__Flavobacterium	0.998022
15dea8247c93205ae05779264e92c8ca	D_0__Bacteria	0.974196
d13023d7c49c8bd4d34dfb2387efff53	D_0__Bacteria;D_1__Proteobacteria;D_2__Gammaproteobacteria	0.864425
183a952ed464e15e764e1290f598cf9d	D_0__Bacteria	0.972179
698626283b9fa00a9a14983472666e9b	D_0__Bacteria;D_1__Proteobacteria;D_2__Gammaproteobacteria;D_3__Pseudomonadales;D_4__Pseudomonadaceae;D_5__Pseudomonas	0.999918
ebd04772cd0cabfc276121ffb03fa98a	D_0__Bacteria;D_1__Actinobacteria;D_2__Actinobacteria;D_3__Propionibacteriales;D_4__Nocardioidaceae;D_5__Nocardioides	0.822612
9bda5d2939a2cc2161bf6ceb15f9260b	D_0__Bacteria	0.9996
6a2ec7727ecd3459e3208de191520887	D_0__Bacteria	0.970173
d1036bca31cf6cacdea072ec6ceb6f68	D_0__Bacteria	0.966076
7dd7ab17011bf33970b4434e9cfb165d	D_0__Bacteria;D_1__Proteobacteria;D_2__Gammaproteobacteria;D_3__Betaproteobacteriales;D_4__Burkholderiaceae;D_5__Sphaerotilus;D_6__uncultured bacterium	0.97915
0b82f250c421c6754ba83400593e95cd	D_0__Bacteria	0.969996
acece9703c3707bb17066f85cc0b5e32	D_0__Bacteria;D_1__Proteobacteria;D_2__Gammaproteobacteria;D_3__Betaproteobacteriales;D_4__Burkholderiaceae	0.999945
d3711f8247ecd7b881cb0068c495acb6	D_0__Bacteria;D_1__Proteobacteria;D_2__Gammaproteobacteria	0.923245
31d4b0534ef14c876640ae336246fd70	D_0__Bacteria;D_1__Bacteroidetes	0.726761
8d0f6a95976e5617c1082ce7e4a61356	D_0__Bacteria;D_1__Proteobacteria;D_2__Gammaproteobacteria	0.999358
779966d6d69b9c71f7f897ee3b7eee0b	D_0__Bacteria;D_1__Proteobacteria;D_2__Gammaproteobacteria;D_3__Betaproteobacteriales;D_4__B1-7BS	0.7276
46747443072123b65fc03b7d25d1c1ab	D_0__Bacteria;D_1__Proteobacteria;D_2__Alphaproteobacteria	0.981735
97e28bd92884f1170ed18f84ba5b8f26	D_0__Bacteria	0.965964
4375a5f752399a43bcc03f50183508b1	D_0__Bacteria;D_1__Bacteroidetes;D_2__Bacteroidia;D_3__Bacteroidales;D_4__Rikenellaceae;D_5__Acetobacteroides;D_6__uncultured bacterium	0.999999
e50677222123bd0340fcc7adf7336ae9	D_0__Bacteria	0.969178
77e0e99ee179706f2afeda80d6069285	D_0__Bacteria;D_1__Proteobacteria;D_2__Alphaproteobacteria;D_3__Sphingomonadales;D_4__Sphingomonadaceae	0.99997
344d51c0c089ef590ba03249efa60752	D_0__Bacteria;D_1__Bacteroidetes;D_2__Bacteroidia;D_3__Flavobacteriales;D_4__Crocinitomicaceae;D_5__Fluviicola;D_6__uncultured bacterium	0.738399
ac51b8ee6cba3203321d1490ff7e0279	D_0__Bacteria	0.979718
9a2d8695b1d7fa5687ae387cb4c3dd64	D_0__Bacteria;D_1__Patescibacteria;D_2__Gracilibacteria;D_3__JGI 0000069-P22;D_4__uncultured bacterium;D_5__uncultured bacterium;D_6__uncultured bacterium	0.821931
b75a8c9a48aa5ec1cd5d2c2a146bf859	D_0__Bacteria;D_1__Proteobacteria;D_2__Gammaproteobacteria;D_3__Enterobacteriales;D_4__Enterobacteriaceae;D_5__Citrobacter	0.715632
0aca7855c5106e03d31b06c98043c9b0	D_0__Bacteria;D_1__Actinobacteria;D_2__Actinobacteria;D_3__Corynebacteriales;D_4__Mycobacteriaceae;D_5__Mycobacterium	0.999969
2f0d6599b7fa8146c1da7814403ee40e	D_0__Bacteria	0.969705
88db1b80d601f7808a0541fbf520c02e	D_0__Bacteria	0.965542
a02582e79ec76c98154b39a1ac0f1e76	D_0__Bacteria	0.958036
6e5626a12b902f478911f3d2448f7d6e	D_0__Bacteria;D_1__Proteobacteria;D_2__Alphaproteobacteria;D_3__Rhizobiales	0.945231
7e3d7e53adc55f58ccf88ed18437fe33	D_0__Bacteria;D_1__Proteobacteria;D_2__Gammaproteobacteria	0.944723
d030eba041f10c68979c692cad7e2b86	D_0__Bacteria;D_1__Acidobacteria;D_2__Subgroup 6	0.999956
32741baf5e3fccaca6388881b31a8e73	D_0__Bacteria;D_1__Fusobacteria;D_2__Fusobacteriia;D_3__Fusobacteriales;D_4__Fusobacteriaceae;D_5__Cetobacterium;D_6__uncultured bacterium	0.999999
8ba3ca781b6dd02869b2e7c0fad7a297	D_0__Bacteria	0.955767
d04b3421d5e96be94832d420875e3578	D_0__Bacteria;D_1__Actinobacteria;D_2__Actinobacteria;D_3__Corynebacteriales;D_4__Mycobacteriaceae;D_5__Mycobacterium	0.999998
c54187d415810409fa004fc071dbc3a9	D_0__Bacteria	0.999996
a53b366a9c9fa5a27a5ea6a0e55f7d77	D_0__Bacteria;D_1__Proteobacteria;D_2__Gammaproteobacteria	0.993103
61725009a3a04c124b0e4dbd5bb9a5e9	D_0__Bacteria	0.977874
d8dc0d93f8ab1ebafd9e050225a6ffbf	D_0__Bacteria	0.973451
adb65b5a97bf199815cb6e8fd8eb0757	D_0__Bacteria;D_1__Proteobacteria	0.976073
0e7befeed5d6540c9132c5bf9ad1f159	D_0__Bacteria;D_1__Fusobacteria;D_2__Fusobacteriia;D_3__Fusobacteriales;D_4__Fusobacteriaceae;D_5__Cetobacterium;D_6__uncultured bacterium	1
957b8d2a37a343df59df9a3dca1cabd5	D_0__Bacteria;D_1__Bacteroidetes;D_2__Bacteroidia;D_3__Flavobacteriales;D_4__NS9 marine group;D_5__metagenome;D_6__metagenome	0.993341
2105bb838c7a6cceb2f4e27e30baf296	D_0__Bacteria	0.967714
13d1b3dc05b67c78cdc526a34ff6abe5	D_0__Bacteria;D_1__Proteobacteria;D_2__Gammaproteobacteria	0.973041
3233a1990ea135bd1a9826fb3b5e2cb8	D_0__Bacteria;D_1__Bacteroidetes;D_2__Bacteroidia;D_3__Cytophagales;D_4__Cyclobacteriaceae;D_5__uncultured	0.746077
a9eec658cb045d2da0e95a0f6ea9eae2	D_0__Bacteria;D_1__Proteobacteria;D_2__Alphaproteobacteria;D_3__Rhodobacterales;D_4__Rhodobacteraceae	0.993898
89607c672205274ca7f5fc475a392fa9	D_0__Bacteria	0.960762
6cabf0306e9b5795d8b120da5dd330e8	D_0__Bacteria;D_1__Proteobacteria;D_2__Gammaproteobacteria;D_3__Betaproteobacteriales;D_4__Burkholderiaceae;D_5__Acidovorax	0.836295
10670fce7970330c9d00a8074134bf96	D_0__Bacteria	0.963973
2e5fd773d8bf761d59c4d30991fa9b0b	Unassigned	0.946522
e6b2ba3a039cff09477b02072ccb6613	D_0__Bacteria;D_1__Proteobacteria;D_2__Gammaproteobacteria;D_3__Betaproteobacteriales;D_4__Burkholderiaceae	0.99977
529e0e589a47220bd7fba3b6141c8f19	D_0__Bacteria	0.962187
90060bacb6b2e48d2f591d524697f268	D_0__Bacteria;D_1__Proteobacteria;D_2__Gammaproteobacteria;D_3__Pseudomonadales;D_4__Pseudomonadaceae;D_5__Pseudomonas	0.993205
f9c5e5436f9e300d57818700939cbec6	D_0__Bacteria;D_1__Proteobacteria;D_2__Alphaproteobacteria;D_3__Azospirillales;D_4__Azospirillaceae;D_5__Azospirillum;D_6__uncultured bacterium	0.843026
3169db234333938da5058d0e691ad8b7	D_0__Bacteria;D_1__Proteobacteria;D_2__Alphaproteobacteria;D_3__Rhizobiales;D_4__Beijerinckiaceae;D_5__Methylobacterium	0.998693
4878077e8ff8a3bd2ce745bcaabeb446	D_0__Bacteria	0.999992
78c392a2e3c3e7e53d214de1ef73a7f0	D_0__Bacteria;D_1__Proteobacteria;D_2__Gammaproteobacteria;D_3__Betaproteobacteriales;D_4__Burkholderiaceae	1
315f45f55b26c74762fd48e88bf8e659	D_0__Bacteria;D_1__Proteobacteria;D_2__Gammaproteobacteria;D_3__Betaproteobacteriales;D_4__Burkholderiaceae	0.999719
d54d964381858876e34d21fe2bf82f50	D_0__Bacteria	0.971565
e19263c3a0025c1c9e8fa4ff5e1e906b	D_0__Bacteria;D_1__Proteobacteria;D_2__Gammaproteobacteria;D_3__Cellvibrionales;D_4__Cellvibrionaceae;D_5__Cellvibrio	0.987766
3b36b772a38bf35327c6759d3c609437	D_0__Bacteria	0.981202
eeb2000caffc40b5ac781032cbcade7b	D_0__Bacteria	0.972869
6eba21ca549ff238d438ab72df612d27	D_0__Bacteria;D_1__Cyanobacteria;D_2__Oxyphotobacteria;D_3__Chloroplast;D_4__Planoglabratella opercularis;D_5__Planoglabratella opercularis;D_6__Planoglabratella opercularis	0.72493
08779ae21333b05c6e89e0676e9786d9	D_0__Bacteria;D_1__Firmicutes;D_2__Clostridia;D_3__Clostridiales;D_4__Clostridiaceae 1;D_5__Clostridium sensu stricto 1	0.998836
602e2b2c6fcc80a426b83aac060f5c2e	D_0__Bacteria;D_1__Proteobacteria;D_2__Gammaproteobacteria;D_3__Oceanospirillales;D_4__Saccharospirillaceae;D_5__Oceanobacter	0.705816
6fa74f4f83fa888b18a8a51c911c2648	D_0__Bacteria	0.976576
2f31d00c98c31b19b1b058873224ecf0	D_0__Bacteria;D_1__Actinobacteria;D_2__Actinobacteria;D_3__Micrococcales;D_4__Microbacteriaceae;D_5__Leucobacter;D_6__uncultured bacterium	0.919354
d64489316c377284b0061342c8dd9580	D_0__Bacteria;D_1__Verrucomicrobia;D_2__Verrucomicrobiae;D_3__Opitutales;D_4__Opitutaceae;D_5__IMCC26134;D_6__uncultured bacterium	0.842966
f71186b88ebe16a78e8fa58a759d3d64	D_0__Bacteria	0.978256
c820a486c9d7e328c2861aa9ef9c6a91	D_0__Bacteria	0.973981
2e24cdf1efb6a24a6553756ebd17fb71	D_0__Bacteria;D_1__Proteobacteria;D_2__Gammaproteobacteria;D_3__Betaproteobacteriales;D_4__Burkholderiaceae;D_5__Noviherbaspirillum;D_6__uncultured bacterium	0.934387
03e314e0e5b63169e36830dcf52183fc	D_0__Bacteria	0.958491
eb7bbc12a70f6723a2781401ae5e6bf5	D_0__Bacteria;D_1__Proteobacteria;D_2__Gammaproteobacteria	0.999762
871163c2859907785747d173010ea5dd	D_0__Bacteria;D_1__Cyanobacteria;D_2__Oxyphotobacteria;D_3__Chloroplast;D_4__Oryza sativa Japonica Group (Japanese rice);D_5__Oryza sativa Japonica Group (Japanese rice);D_6__Oryza sativa Japonica Group (Japanese rice)	0.87563
4119889550748900787dfa5fdf895017	D_0__Bacteria;D_1__Actinobacteria;D_2__Actinobacteria;D_3__Corynebacteriales;D_4__Mycobacteriaceae;D_5__Mycobacterium	0.978366
e3158b6b81175f68c346a830ab0abde8	D_0__Bacteria	0.973117
ac9c806254ab9f7ec8d5d05efee977c9	D_0__Bacteria	0.959657
aa9ea7ed13ef61bcb8a34143eb7dda73	D_0__Bacteria;D_1__Proteobacteria	0.957976
356818ff341974b96de398f5e8b8da0d	Unassigned	0.953253
8561ecd3b480fe3d66fe15c326f03a8f	D_0__Bacteria;D_1__Proteobacteria;D_2__Gammaproteobacteria;D_3__Aeromonadales	0.980192
6aa8b9848e5c4913ef24b79fca5a0517	D_0__Bacteria	0.974218
3ba044ea774ff768cdee53db609bad7b	D_0__Bacteria;D_1__Bacteroidetes;D_2__Bacteroidia;D_3__Chitinophagales;D_4__Chitinophagaceae;D_5__Cnuella;D_6__uncultured bacterium	0.998326
758024a8a672d63634908b6819e1f92e	D_0__Bacteria;D_1__Proteobacteria;D_2__Gammaproteobacteria;D_3__Betaproteobacteriales;D_4__Burkholderiaceae	0.748584
c47dd3f99127ea48025ec39290876ad1	D_0__Bacteria;D_1__Proteobacteria;D_2__Gammaproteobacteria;D_3__Alteromonadales;D_4__Shewanellaceae;D_5__Shewanella	0.971864
01b82c3aa8775a94bb76394790451ca7	D_0__Bacteria;D_1__Proteobacteria;D_2__Gammaproteobacteria;D_3__Betaproteobacteriales;D_4__Burkholderiaceae	0.726113
f25a58598b99e748a1bb1d7c97eb5d7a	D_0__Bacteria	0.929369
579f3dc3e09252c624cdeebbcee322db	D_0__Bacteria	0.961283
2074633426b3ff7b425963fa77888472	D_0__Bacteria;D_1__Proteobacteria;D_2__Gammaproteobacteria;D_3__Vibrionales;D_4__Vibrionaceae;D_5__Enterovibrio;D_6__uncultured bacterium	0.853697
98bf7073aaf19222b1b60911860c4f36	D_0__Bacteria	0.962519
1004f1104f4e72758fb2c3355d059e80	D_0__Bacteria;D_1__Firmicutes;D_2__Clostridia;D_3__Clostridiales;D_4__Eubacteriaceae;D_5__Acetobacterium;D_6__uncultured bacterium	0.839202
20a54d9b753f9a6bcf006dc6dac538c4	D_0__Bacteria;D_1__Fusobacteria;D_2__Fusobacteriia;D_3__Fusobacteriales;D_4__Fusobacteriaceae;D_5__Cetobacterium;D_6__uncultured bacterium	0.983333
074c8d386291e727cb997fdb0fb47fc5	D_0__Bacteria;D_1__Proteobacteria	0.998857
dc9034388c63f58f3189c7b8c6ccecef	D_0__Bacteria;D_1__Proteobacteria;D_2__Gammaproteobacteria	0.972093
bb55fc212267093ac72e6c996dc006e1	D_0__Bacteria;D_1__Proteobacteria;D_2__Gammaproteobacteria;D_3__PLTA13;D_4__uncultured bacterium;D_5__uncultured bacterium;D_6__uncultured bacterium	0.893466
f9bcb39027a126fec755288d034763ee	D_0__Bacteria;D_1__Actinobacteria;D_2__Actinobacteria	0.835107
7a6d14f69e2038e8297b8f6d17828a8d	D_0__Bacteria;D_1__Bacteroidetes;D_2__Bacteroidia	0.806352
2e519416e1e881100b6d773b6b35eaba	D_0__Bacteria;D_1__Proteobacteria;D_2__Alphaproteobacteria;D_3__Rhizobiales;D_4__Methyloligellaceae;D_5__uncultured;D_6__metagenome	0.791171
50e2c1472083c6b2ffbcbf06bb5663b7	D_0__Bacteria;D_1__Proteobacteria;D_2__Gammaproteobacteria;D_3__Betaproteobacteriales	0.747673
3b6b97cd7584aa91f60cd7ff446c8472	D_0__Bacteria;D_1__Proteobacteria;D_2__Gammaproteobacteria;D_3__Alteromonadales;D_4__Alteromonadaceae;D_5__Rheinheimera;D_6__uncultured bacterium	0.828572
7209618385e6a7c3da7aa56255770e5d	D_0__Bacteria	0.974275
224be539cf85fde8042a41a8a2da3a2d	D_0__Bacteria;D_1__Proteobacteria;D_2__Gammaproteobacteria;D_3__Betaproteobacteriales;D_4__Burkholderiaceae	0.999772
fa2fb22f976f9ea78edfc3673365de91	D_0__Bacteria;D_1__Proteobacteria;D_2__Gammaproteobacteria;D_3__Betaproteobacteriales;D_4__Rhodocyclaceae	0.81343
3bf55cc335c8f8a1bb3ab2a6d2d543eb	D_0__Bacteria;D_1__Bacteroidetes;D_2__Bacteroidia;D_3__Chitinophagales;D_4__Saprospiraceae;D_5__Phaeodactylibacter;D_6__uncultured bacterium	0.817899
d0118e4fd56e2c914c9ca25402701510	D_0__Bacteria;D_1__Bacteroidetes;D_2__Bacteroidia;D_3__Sphingobacteriales;D_4__ST-12K33;D_5__uncultured bacterium;D_6__uncultured bacterium	0.870672
cd80a7b1308be27fd55ca9e9ed52ae0d	D_0__Bacteria	0.960801
4ac36b67f2adb3fee376ff7ee6d8da1a	Unassigned	0.960536
c5b1a23011e5fbc9d8ce5eb96c5d3294	D_0__Bacteria;D_1__Proteobacteria;D_2__Gammaproteobacteria;D_3__Betaproteobacteriales;D_4__Burkholderiaceae;D_5__Noviherbaspirillum;D_6__uncultured bacterium	0.761565
585f5193c065e27873678f1574dd5af6	D_0__Bacteria	0.961491
9ee68367141bfec4659d106a00a7485f	D_0__Bacteria;D_1__Proteobacteria;D_2__Alphaproteobacteria;D_3__Rhizobiales;D_4__Xanthobacteraceae	0.877894
f3a5e35be2f747674f6d437127acdef8	D_0__Bacteria;D_1__Proteobacteria;D_2__Gammaproteobacteria;D_3__Betaproteobacteriales;D_4__Rhodocyclaceae;D_5__Azoarcus	0.916303
3509517ca99f4fa4bb2d3aa8786983d3	D_0__Bacteria	0.962826
1c72ffb0edbea696d82988009ff8453c	D_0__Bacteria	0.964504
32b8f33c9f0bf9b4fa1d31dda184fdc1	D_0__Bacteria	0.971037
fda0b0ab7b3694d2f490f2248b7209c2	D_0__Bacteria	0.968509
31e1a26df2005dedc21a5043362ecf5a	D_0__Bacteria	0.955846
73c5a4e0db4f9d171aa85c3f9cf65c15	D_0__Bacteria	0.974838
a1539bfa46abb385eadbf3d127d717de	D_0__Bacteria;D_1__Actinobacteria;D_2__Actinobacteria	0.953061
4196fb15624ee5d4e9e8f337eb49e9c3	D_0__Bacteria;D_1__Proteobacteria;D_2__Alphaproteobacteria;D_3__Sphingomonadales;D_4__Sphingomonadaceae;D_5__Sphingopyxis;D_6__uncultured bacterium	0.956568
af8a6ab0c44bc61f1996085ca2e5ecad	D_0__Bacteria	0.974859
2b6951219a0082eb669a9e390708560f	D_0__Bacteria;D_1__Proteobacteria;D_2__Gammaproteobacteria	0.927088
8ec02153dfd1d9146c9013297176cdaf	D_0__Bacteria	0.972914
17474dba59b8c104a93897fde73f4242	D_0__Bacteria;D_1__Bacteroidetes;D_2__Bacteroidia	0.911703
336bf204d8395f5fea131deba0efce3a	D_0__Bacteria	0.976154
5cc6e3ccdbacc72c272c4a00205a0e9d	D_0__Bacteria	0.97492
45ea92281795bf1ea86b0ef360670efe	D_0__Bacteria;D_1__Proteobacteria;D_2__Alphaproteobacteria;D_3__Rhizobiales;D_4__Hyphomicrobiaceae;D_5__Hyphomicrobium;D_6__uncultured bacterium	0.718953
3f0eb706beaeb305f1a0f0a01cafe3d3	D_0__Bacteria	0.970726
5ad585e2fb0b6ce6855240857a2e8815	D_0__Bacteria;D_1__Verrucomicrobia;D_2__Verrucomicrobiae;D_3__uncultured;D_4__metagenome;D_5__metagenome;D_6__metagenome	0.942361
25f139bf5a45592f18ec0388336706df	D_0__Bacteria	0.966678
93e6f6e17b3df1538662b358b0050e54	D_0__Bacteria;D_1__Proteobacteria;D_2__Gammaproteobacteria	0.999384
790e6bc9d5cde44b5368df88c601f973	D_0__Bacteria;D_1__Proteobacteria;D_2__Alphaproteobacteria;D_3__Sphingomonadales;D_4__Sphingomonadaceae;D_5__Sphingomonas	0.947874
fae4beaadb71fcaca8a8eca7b5c6e70f	D_0__Bacteria;D_1__Proteobacteria;D_2__Gammaproteobacteria;D_3__Betaproteobacteriales;D_4__Burkholderiaceae	0.999999
d075a896db737121a03ca92811e716fd	D_0__Bacteria;D_1__Actinobacteria;D_2__Acidimicrobiia;D_3__Microtrichales;D_4__Microtrichaceae;D_5__IMCC26207;D_6__uncultured bacterium	0.968564
065e8db639cf446e58ff28ee1af4d02b	D_0__Bacteria	0.970413
3aa16518eade11842111c7a1712200dc	D_0__Bacteria	0.962893
aefb2f8d7fde1d5b0ee942afce150478	D_0__Bacteria;D_1__Proteobacteria;D_2__Gammaproteobacteria;D_3__Aeromonadales;D_4__Aeromonadaceae;D_5__Aeromonas	0.959582
b58d788a0ddbb4ef25417ac4588ded7b	D_0__Bacteria;D_1__Proteobacteria;D_2__Gammaproteobacteria;D_3__Pseudomonadales;D_4__Pseudomonadaceae;D_5__Pseudomonas;D_6__Pseudomonas pseudoalcaligenes	0.719151
0b46fa4b519e968e5cfe616f4e346594	D_0__Bacteria	0.968302
a0b89c17f7e30bab59ae7f12f7de3e2e	D_0__Bacteria;D_1__Firmicutes;D_2__Clostridia;D_3__Clostridiales;D_4__Family XII;D_5__Fusibacter;D_6__uncultured bacterium	0.725889
17b00a0a77d56aecb5eed6de77f0bdd2	D_0__Bacteria;D_1__Proteobacteria;D_2__Gammaproteobacteria;D_3__Betaproteobacteriales;D_4__Burkholderiaceae	0.992641
7aeaea942d482a82b7a22f13584f48e0	D_0__Bacteria;D_1__Proteobacteria;D_2__Gammaproteobacteria;D_3__Vibrionales;D_4__Vibrionaceae;D_5__Vibrio	0.809041
e1369e2a5f886de7d7c0374f386384c1	D_0__Bacteria;D_1__Proteobacteria;D_2__Deltaproteobacteria;D_3__Oligoflexales;D_4__0319-6G20	0.999489
180dc616f572a1efedd6988932ac0d18	D_0__Bacteria	0.974281
69e2e09dfbf9ec2915bbce82bd84eedc	D_0__Bacteria	0.956371
049c12a8c68bb7bc21371969611b9a3e	D_0__Bacteria;D_1__Proteobacteria;D_2__Alphaproteobacteria;D_3__Rhizobiales;D_4__Rhizobiales Incertae Sedis;D_5__uncultured;D_6__uncultured bacterium	0.769792
be9477e09af8ba760e1327075c0174c4	D_0__Bacteria	0.973831
b62ea399742b5577b126d8b8de4cfff7	D_0__Bacteria;D_1__Fusobacteria;D_2__Fusobacteriia;D_3__Fusobacteriales;D_4__Fusobacteriaceae;D_5__Cetobacterium;D_6__uncultured bacterium	0.805562
cc0447d19dc1a85607fc2d9aa822ce21	D_0__Bacteria;D_1__Proteobacteria	0.946704
a9b961545763adfab8545be5530ac861	D_0__Bacteria	0.963209
2e467dc2115909584533443780514434	D_0__Bacteria;D_1__Firmicutes;D_2__Bacilli;D_3__Bacillales;D_4__Staphylococcaceae;D_5__Staphylococcus	1
2aefe92838c0599b5ff72fc2ab0f1d51	D_0__Bacteria;D_1__Proteobacteria;D_2__Alphaproteobacteria;D_3__Rhodobacterales;D_4__Rhodobacteraceae;D_5__Paracoccus	0.999749
827d4b80e8756cb90d7428999f0d2490	D_0__Bacteria	0.958117
f458361e087494fd81f6550035d1cc54	D_0__Bacteria	0.999994
c7e364a91aca0c3044383eeaac72743f	D_0__Bacteria	0.962455
ee37c49a1cc9de84be4dd72233f6bb84	D_0__Bacteria;D_1__Actinobacteria;D_2__Acidimicrobiia;D_3__Microtrichales;D_4__Ilumatobacteraceae;D_5__CL500-29 marine group;D_6__metagenome	0.914865
1f242efd2f4b3dd85b8727d1d8e40e03	D_0__Bacteria;D_1__Proteobacteria;D_2__Alphaproteobacteria;D_3__Paracaedibacterales;D_4__Paracaedibacteraceae;D_5__Candidatus Paracaedibacter;D_6__uncultured bacterium	0.844704
d46c1dd871d490c091191a9f8b43b52f	D_0__Bacteria	0.939163
40bc1ed25b72eb72dab2ee96e2b6d5f1	D_0__Bacteria;D_1__Proteobacteria;D_2__Gammaproteobacteria;D_3__Aeromonadales;D_4__Aeromonadaceae;D_5__Aeromonas	0.845269
a6e645aefecbcf7c6ca0abb0324aafac	D_0__Bacteria;D_1__Proteobacteria;D_2__Gammaproteobacteria;D_3__Betaproteobacteriales;D_4__Burkholderiaceae;D_5__Aquabacterium	0.940869
90275b079aa526c5738b6db56de99160	D_0__Bacteria;D_1__Acidobacteria;D_2__Holophagae;D_3__Holophagales;D_4__Holophagaceae;D_5__uncultured	0.816675
8150d9e73ba794ea9d774c9246bc92be	D_0__Bacteria	0.97354
4be685385c850cf186d8becc354ab9ee	D_0__Bacteria	0.968308
a445eed900ab87af49759b9d4f6f3269	D_0__Bacteria;D_1__Actinobacteria;D_2__Actinobacteria	0.942465
9d87848f59c646c792f25caeee009e04	D_0__Bacteria;D_1__Fusobacteria;D_2__Fusobacteriia;D_3__Fusobacteriales;D_4__Leptotrichiaceae;D_5__Hypnocyclicus;D_6__uncultured bacterium	0.773188
8e7e5a0ad135f8dad419ef914769b5ca	D_0__Bacteria	0.999971
89ca51da630f8ad500db3164db2a3d8e	D_0__Bacteria;D_1__Proteobacteria;D_2__Gammaproteobacteria;D_3__Betaproteobacteriales;D_4__Rhodocyclaceae;D_5__Dechloromonas	0.932973
0371c60ebc290e01b1e6ab5dd2e0e183	D_0__Bacteria;D_1__Proteobacteria;D_2__Gammaproteobacteria;D_3__Xanthomonadales;D_4__Xanthomonadaceae	0.985058
3a49e58d00ba266f90a774f9288c1d59	D_0__Bacteria;D_1__Fusobacteria;D_2__Fusobacteriia;D_3__Fusobacteriales;D_4__Fusobacteriaceae;D_5__Cetobacterium;D_6__uncultured bacterium	0.823125
f952d574d66a60bb530abffdf7090535	D_0__Bacteria;D_1__Actinobacteria;D_2__Actinobacteria;D_3__Propionibacteriales;D_4__Propionibacteriaceae;D_5__Cutibacterium	0.854222
55945b97afeedb6e013a35cd294ea380	D_0__Bacteria	0.974062
6714f3996d5f507908fd2cca59c4688d	D_0__Bacteria;D_1__Bacteroidetes;D_2__Bacteroidia;D_3__Bacteroidales;D_4__Marinilabiliaceae;D_5__[Cytophaga] xylanolytica group;D_6__uncultured bacterium	0.999808
46e60a82b40d3d1772ad4e25b942703a	D_0__Bacteria;D_1__Gemmatimonadetes;D_2__Gemmatimonadetes;D_3__Gemmatimonadales;D_4__Gemmatimonadaceae;D_5__Gemmatimonas	0.998071
1d2dc0f4c64af996e9eb6284746db96a	Unassigned	0.951827
a666c0a27446b588408b101777b14e76	D_0__Bacteria	0.965019
ad487ba6c2291707ca65ab20f4fedee2	D_0__Bacteria;D_1__Proteobacteria;D_2__Gammaproteobacteria	0.816703
950d35d2bb2abdb380afabfc48ee9b11	D_0__Bacteria;D_1__Proteobacteria;D_2__Gammaproteobacteria;D_3__Alteromonadales;D_4__Shewanellaceae;D_5__Shewanella	0.991418
07aadac92c6bc8dc8e0a38e9a1a2e8cf	D_0__Bacteria;D_1__Proteobacteria;D_2__Alphaproteobacteria;D_3__Rhizobiales	0.747304
5a0c4cfe2e847c78955c6e38a93bc61e	D_0__Bacteria	0.963447
89b377391fb39181a16c6eb936206a1c	D_0__Bacteria	0.970514
4cedd3789c14c7e45627c86aea2a4091	D_0__Bacteria;D_1__Proteobacteria;D_2__Gammaproteobacteria;D_3__Xanthomonadales;D_4__Xanthomonadaceae;D_5__Pseudoxanthomonas	0.78524
f9f8096559bcf2f2cc766838b0853edf	D_0__Bacteria;D_1__Proteobacteria;D_2__Gammaproteobacteria;D_3__Aeromonadales	0.939181
3497fc867d4331841d1b38ff8bc41111	D_0__Bacteria;D_1__Planctomycetes;D_2__Planctomycetacia;D_3__Isosphaerales;D_4__Isosphaeraceae	0.923029
fae136a99328f85e6967e07a8d5d0688	D_0__Bacteria;D_1__Acidobacteria;D_2__Holophagae;D_3__Holophagales;D_4__Holophagaceae	0.999999
5498052cfcf915c74e66fee223f08694	D_0__Bacteria	0.966908
1de9e4bfe405784977aba1406b5385af	D_0__Bacteria;D_1__Proteobacteria;D_2__Alphaproteobacteria;D_3__Rhodobacterales;D_4__Rhodobacteraceae	0.999994
f893fb75b37308d9c663f61222be2c0d	D_0__Bacteria;D_1__Proteobacteria;D_2__Gammaproteobacteria	0.888532
19ce069f136786daced710e41dc21db3	D_0__Bacteria;D_1__Proteobacteria;D_2__Alphaproteobacteria;D_3__Rhizobiales;D_4__Beijerinckiaceae;D_5__Methylobacterium	0.999977
2a6661925dbcc99a421c71e0ef61ee9b	D_0__Bacteria;D_1__Proteobacteria;D_2__Gammaproteobacteria	0.99624
48c1fe6c3c935a238a970425f3459cde	D_0__Bacteria	0.962613
8840f419a617f4aa5fe6aad4dfb00d05	D_0__Bacteria	0.976469
ff85465f4bbab0d5d563b461222bea49	D_0__Bacteria	0.96964
a7d92c92a8d641374c0465db45f7aa7b	D_0__Bacteria	0.971287
57b463ac40ecc06abb30b5dc578dc026	D_0__Bacteria;D_1__Bacteroidetes;D_2__Bacteroidia;D_3__Flavobacteriales;D_4__Flavobacteriaceae;D_5__Flavobacterium	0.961445
627093e21d6177b5388877ab517bd2fe	D_0__Bacteria;D_1__Actinobacteria;D_2__Actinobacteria;D_3__Propionibacteriales;D_4__Nocardioidaceae;D_5__Nocardioides	0.999887
c3768f285fce6ffa29ffe30141af94a3	D_0__Bacteria	0.962139
8d972260215554a1bc01bae41b3c99bb	D_0__Bacteria	0.971877
1bd4053ecd80242dd8d2169dd4d7d911	D_0__Bacteria	0.966926
bc56d92de681c31dddf44e96a45821aa	D_0__Bacteria;D_1__Planctomycetes;D_2__Planctomycetacia;D_3__Gemmatales;D_4__Gemmataceae	0.997975
6c8295a1b82a941e22dcdb04f12330f2	D_0__Bacteria;D_1__Proteobacteria;D_2__Gammaproteobacteria	0.942063
c5d83c769eea5876a173523475a3ebe2	D_0__Bacteria	0.959563
101998f8472d8213c7d0bc00ae2cc29e	D_0__Bacteria;D_1__Proteobacteria;D_2__Gammaproteobacteria;D_3__Aeromonadales;D_4__Aeromonadaceae;D_5__Aeromonas	0.976061
5815718b81b42dfaf08b93cab5b04322	D_0__Bacteria	0.961388
b0bd454ea032fdfe2a80faa190a92699	D_0__Bacteria;D_1__Proteobacteria;D_2__Gammaproteobacteria;D_3__Betaproteobacteriales;D_4__Betaproteobacteriales Incertae Sedis;D_5__2013Ark19i	0.743376
bd9c41fa0aa1453dbe3a4d40950549ca	D_0__Bacteria;D_1__Bacteroidetes;D_2__Bacteroidia;D_3__Flavobacteriales;D_4__Weeksellaceae;D_5__Cloacibacterium;D_6__uncultured bacterium	0.996952
e290841cd22025136f7d479cb26de12d	D_0__Bacteria;D_1__Proteobacteria;D_2__Gammaproteobacteria;D_3__Betaproteobacteriales;D_4__Burkholderiaceae	0.998212
50f2fec102359aee6fa6b5a7c75392b8	D_0__Bacteria;D_1__Proteobacteria;D_2__Gammaproteobacteria;D_3__Enterobacteriales;D_4__Enterobacteriaceae;D_5__Escherichia-Shigella	0.999763
1cf68fff5287e549f51010558531171b	D_0__Bacteria;D_1__Proteobacteria;D_2__Alphaproteobacteria;D_3__Rhizobiales;D_4__Beijerinckiaceae	0.997039
a6c091906cc167df3cfa93f58cf2855c	D_0__Bacteria;D_1__Proteobacteria;D_2__Gammaproteobacteria;D_3__Betaproteobacteriales	0.9852
e42da4ddcdf8e2c5621d2b8e395ecaa2	D_0__Bacteria	0.971153
80566603863b2ed29c2a9e985e0ca306	D_0__Bacteria;D_1__Actinobacteria;D_2__Actinobacteria;D_3__Corynebacteriales;D_4__Mycobacteriaceae;D_5__Mycobacterium	0.991087
a1b02bc4ff852b4b8fcc57b21e93e731	D_0__Bacteria;D_1__Actinobacteria;D_2__Actinobacteria	0.898765
bfc4bd8be41228e195bfc47cda424af8	D_0__Bacteria;D_1__Proteobacteria;D_2__Gammaproteobacteria;D_3__Betaproteobacteriales;D_4__Burkholderiaceae	0.999997
8bdcd1030cce2a8424e62e0effb83c4d	D_0__Bacteria;D_1__Proteobacteria;D_2__Alphaproteobacteria;D_3__Reyranellales;D_4__Reyranellaceae;D_5__uncultured	0.998667
7fe1eb8100666c74a22ef44de6915002	D_0__Bacteria;D_1__Spirochaetes;D_2__Spirochaetia;D_3__Brevinematales;D_4__Brevinemataceae;D_5__Brevinema;D_6__uncultured bacterium	0.946668
7f9404f99ad06c6c218cf32fd065d251	D_0__Bacteria	0.999783
36b0254de75baa5f7d469b4d280eaf4f	D_0__Bacteria;D_1__Actinobacteria;D_2__Thermoleophilia;D_3__Solirubrobacterales;D_4__Solirubrobacteraceae	0.976024
0657a21e69b27e55d27a86c22a15bb53	D_0__Bacteria	0.959551
29da6963546f6d1bac463d97c2c0e750	D_0__Bacteria	0.999838
9ac0dc3b867ffd05452b034a0877a39d	D_0__Bacteria	0.974975
223cef1c1d9807535bbde87a0ea579ac	D_0__Bacteria;D_1__Actinobacteria;D_2__Actinobacteria;D_3__Frankiales;D_4__Geodermatophilaceae;D_5__Blastococcus;D_6__uncultured bacterium	0.761233
ee43b317b2391ac77e54331c83012752	D_0__Bacteria;D_1__Chlamydiae;D_2__Chlamydiae;D_3__Chlamydiales;D_4__Chlamydiales Incertae Sedis;D_5__Candidatus Similichlamydia;D_6__uncultured Chlamydiales bacterium	0.813147
f75b1afb7604e45f0812876a1872e815	D_0__Bacteria;D_1__Proteobacteria;D_2__Gammaproteobacteria	0.980169
eee3e472853597d79935480f9d1c2563	D_0__Bacteria;D_1__Proteobacteria;D_2__Gammaproteobacteria;D_3__Pseudomonadales;D_4__Moraxellaceae;D_5__Acinetobacter	0.917683
516547f2258dd5cf23117b839f6971df	Unassigned	0.946177
a569aa7493c6bb0cbeff282d40e83e83	D_0__Bacteria	0.966527
de14be9617ba16a79c46ac849468f03b	D_0__Bacteria;D_1__Proteobacteria;D_2__Gammaproteobacteria;D_3__Betaproteobacteriales;D_4__Burkholderiaceae;D_5__Candidimonas;D_6__uncultured bacterium	0.981156
8a73b8e735ba4d59c61c33891ff9f606	D_0__Bacteria;D_1__Bacteroidetes;D_2__Bacteroidia;D_3__Cytophagales;D_4__Microscillaceae;D_5__uncultured;D_6__bacterium 336/3	0.999696
eeda621b37249c90fb0b46bc306326e2	D_0__Bacteria;D_1__Planctomycetes;D_2__Planctomycetacia;D_3__Gemmatales;D_4__Gemmataceae;D_5__uncultured	0.830072
248d6363b489675c5ec789f3a797149c	D_0__Bacteria;D_1__Proteobacteria;D_2__Alphaproteobacteria;D_3__Sphingomonadales;D_4__Sphingomonadaceae;D_5__Sphingorhabdus;D_6__uncultured bacterium	0.88247
421683439004bbedcb53247f875aa2e4	D_0__Bacteria	0.999357
8669e404a0160ada6660d607236ce9ad	D_0__Bacteria;D_1__Proteobacteria;D_2__Alphaproteobacteria;D_3__Rhizobiales	0.874068
fd6ccd82976dc96306b904813b625e52	D_0__Bacteria	0.968662
4530814648b1639f68c29c15a1ec43b6	D_0__Bacteria;D_1__Proteobacteria;D_2__Gammaproteobacteria;D_3__Betaproteobacteriales	0.711827
4b81f74558a9d459083fca9f561cae97	D_0__Bacteria	0.96671
3428a7c4154889943098bae53b9df3ff	D_0__Bacteria;D_1__Chloroflexi;D_2__OLB14;D_3__metagenome;D_4__metagenome;D_5__metagenome;D_6__metagenome	0.969839
4933acd7d5e6dae62fef3ff7283a7fbb	D_0__Bacteria;D_1__Proteobacteria;D_2__Gammaproteobacteria;D_3__Pseudomonadales;D_4__Moraxellaceae;D_5__Acinetobacter	0.799109
b868ef11a0e4759461ee025aaa27f8f7	D_0__Bacteria;D_1__Proteobacteria;D_2__Alphaproteobacteria;D_3__Rhizobiales;D_4__Rhizobiaceae;D_5__Allorhizobium-Neorhizobium-Pararhizobium-Rhizobium;D_6__uncultured bacterium	0.701114
d171648ff003dc9a74404090d76b9e1d	D_0__Bacteria;D_1__Gemmatimonadetes;D_2__Gemmatimonadetes;D_3__Gemmatimonadales;D_4__Gemmatimonadaceae;D_5__Gemmatimonas	0.721578
56fc73b83f0576f7ae58a02eb9750661	D_0__Bacteria	0.946923
abdefa92978ded5a3f3be645c01f594e	D_0__Bacteria;D_1__Proteobacteria;D_2__Gammaproteobacteria;D_3__Aeromonadales;D_4__Aeromonadaceae;D_5__Aeromonas	0.963977
32f617290c2e0b2a756359a910906543	D_0__Bacteria;D_1__Bacteroidetes;D_2__Rhodothermia;D_3__Rhodothermales;D_4__Rhodothermaceae;D_5__uncultured	0.872516
439ea73faa8d6979554dc352782b0590	D_0__Bacteria;D_1__Bacteroidetes;D_2__Bacteroidia;D_3__Chitinophagales;D_4__Saprospiraceae;D_5__uncultured	0.823294
d0786e974d14b4256508bf590126ed59	D_0__Bacteria	0.969587
cdbb0fdf51ed35e1ab2913c2dc9ef8f8	D_0__Bacteria;D_1__Proteobacteria;D_2__Gammaproteobacteria;D_3__Betaproteobacteriales;D_4__Burkholderiaceae;D_5__Hydrogenophaga;D_6__uncultured bacterium	0.908223
01ebc5ec1f82493cdc489f61b93a3f12	D_0__Bacteria	0.973001
128ff8b2e418f1abf70aed40bb94d58d	D_0__Bacteria	0.968743
162e206b56fc4bef4601a7c0f8efd832	D_0__Bacteria;D_1__Bacteroidetes;D_2__Bacteroidia;D_3__Sphingobacteriales;D_4__NS11-12 marine group	0.999671
cfd3ca924499e4849b1dc93bf4dca252	D_0__Bacteria;D_1__Proteobacteria;D_2__Gammaproteobacteria;D_3__Pseudomonadales;D_4__Moraxellaceae;D_5__[Agitococcus] lubricus group;D_6__uncultured bacterium	0.963306
7043a4be4bae6d7c7fa8525d6c81dc26	D_0__Bacteria	0.999546
02fc8daa56aec1435a4aa4c5077fae4c	D_0__Bacteria;D_1__Proteobacteria;D_2__Alphaproteobacteria;D_3__Rhodobacterales;D_4__Rhodobacteraceae;D_5__Rhodobacter;D_6__uncultured bacterium	0.906067
45e8d3afce5f981980232d3a17622777	D_0__Bacteria;D_1__Fusobacteria;D_2__Fusobacteriia;D_3__Fusobacteriales;D_4__Fusobacteriaceae	0.769292
fc54a5548c2192285eaff6a4b9c8f925	D_0__Bacteria	0.969394
1893da42f41306c4bb4bc55cba352ff4	D_0__Bacteria	0.945376
0fe0b492d0b75f1a7205edb857929537	D_0__Bacteria	0.945676
6ddd1a1eb4b6aa936da12cdfa3d7c9bc	D_0__Bacteria;D_1__Proteobacteria;D_2__Alphaproteobacteria;D_3__Sphingomonadales;D_4__Sphingomonadaceae;D_5__Sphingorhabdus;D_6__uncultured bacterium	0.766841
f884babd8b5204e6b0c9028863efb9e9	D_0__Bacteria	0.967737
d1e3b985039eb8a13a9ecadfa332150d	D_0__Bacteria;D_1__Proteobacteria	0.987491
d59b4dcac4609cc964a8e2fc51cee1ce	D_0__Bacteria;D_1__Proteobacteria;D_2__Alphaproteobacteria;D_3__Rhodobacterales;D_4__Rhodobacteraceae	0.999137
f88c718b6683692b7fabeead0f0366c6	D_0__Bacteria	0.999894
3475fbb8b83c6db3b8747c83c3edfc96	D_0__Bacteria;D_1__Firmicutes;D_2__Bacilli;D_3__Bacillales;D_4__Bacillaceae;D_5__Anoxybacillus;D_6__uncultured bacterium	0.998363
4f452d8a32634999c9d443dc28718763	D_0__Bacteria;D_1__Proteobacteria;D_2__Alphaproteobacteria;D_3__Acetobacterales;D_4__Acetobacteraceae	0.99998
033f09c797fe02ad557a2eba706876df	D_0__Bacteria;D_1__Proteobacteria;D_2__Gammaproteobacteria;D_3__Xanthomonadales;D_4__Xanthomonadaceae;D_5__Stenotrophomonas	0.969971
d0454d5954cf2a05bda4fb85fad1f239	D_0__Bacteria;D_1__Proteobacteria;D_2__Gammaproteobacteria;D_3__Xanthomonadales;D_4__Xanthomonadaceae;D_5__Lysobacter	0.830138
8264af7aad3137107fd3c493793728cf	D_0__Bacteria;D_1__Actinobacteria;D_2__Acidimicrobiia;D_3__Microtrichales;D_4__uncultured;D_5__uncultured bacterium;D_6__uncultured bacterium	0.960754
8f62ed998532bfbd9c779a66ef80446d	D_0__Bacteria;D_1__Chloroflexi;D_2__Chloroflexia;D_3__Chloroflexales;D_4__Herpetosiphonaceae;D_5__Herpetosiphon;D_6__uncultured bacterium	0.999642
b3a135aae65c8410a403985ffa52949f	D_0__Bacteria;D_1__Actinobacteria;D_2__Actinobacteria	0.999958
7231b599a16f0fc9e48d8abc4b10c81c	D_0__Bacteria;D_1__Proteobacteria;D_2__Alphaproteobacteria;D_3__Rhodobacterales;D_4__Rhodobacteraceae;D_5__Paracoccus	0.725271
3398bf96602d4c9afe89cf26c12db280	D_0__Bacteria;D_1__Actinobacteria;D_2__Thermoleophilia;D_3__Solirubrobacterales;D_4__67-14;D_5__Solirubrobacterales bacterium 67-14;D_6__Solirubrobacterales bacterium 67-14	0.843276
f368df152f25b2dd637d320ce415c301	D_0__Bacteria;D_1__Proteobacteria;D_2__Gammaproteobacteria;D_3__Betaproteobacteriales;D_4__Burkholderiaceae;D_5__Limnohabitans	0.847069
704ce86b7067fd6bb7784d66967cf819	D_0__Bacteria	0.96236
0fb9d01b43b98262fd22193822f5403b	D_0__Bacteria	0.975652
4a71108abc77d90a0f6d0685f7ffeacb	D_0__Bacteria;D_1__Fusobacteria;D_2__Fusobacteriia;D_3__Fusobacteriales;D_4__Fusobacteriaceae	0.702456
0d55726efee950536b7c210116d8fbe2	D_0__Bacteria;D_1__Proteobacteria;D_2__Gammaproteobacteria	0.783767
8e89aa4c9557ffce7afd82e2d670e991	D_0__Bacteria;D_1__Proteobacteria;D_2__Alphaproteobacteria;D_3__Rhizobiales;D_4__Rhizobiaceae;D_5__Shinella;D_6__uncultured bacterium	0.946943
989897084a5676d9ff3baf15fd96f908	D_0__Bacteria;D_1__Bacteroidetes;D_2__Bacteroidia;D_3__Chitinophagales;D_4__Chitinophagaceae;D_5__Ferruginibacter;D_6__metagenome	0.705846
c55a16b7648e839c8e343e6ac7594577	D_0__Bacteria;D_1__Bacteroidetes;D_2__Bacteroidia;D_3__Chitinophagales;D_4__Saprospiraceae;D_5__Haliscomenobacter;D_6__uncultured bacterium	0.763786
43694867d11bec18d655f6d933b731ee	D_0__Bacteria;D_1__Proteobacteria;D_2__Alphaproteobacteria;D_3__Caulobacterales;D_4__Caulobacteraceae;D_5__Phenylobacterium	0.807821
bbf8f7150270910a61e59bfd34fbf027	D_0__Bacteria;D_1__Bacteroidetes;D_2__Bacteroidia;D_3__Sphingobacteriales;D_4__ST-12K33;D_5__uncultured bacterium;D_6__uncultured bacterium	0.715009
a1a36d57ac60d2a3e8a94ec03bd86d4a	D_0__Bacteria;D_1__Gemmatimonadetes;D_2__Gemmatimonadetes;D_3__Gemmatimonadales;D_4__Gemmatimonadaceae;D_5__uncultured;D_6__uncultured soil bacterium	0.802631
4d7929e8e44cc6b2df828ce097c72820	D_0__Bacteria;D_1__Proteobacteria;D_2__Gammaproteobacteria	0.942684
edb4acd712711cfd4a237ca57dc91c47	D_0__Bacteria	0.964904
16481f98dbdb161a2ea7356390d5b3b3	D_0__Bacteria;D_1__Proteobacteria;D_2__Alphaproteobacteria;D_3__Rhodospirillales;D_4__uncultured	0.99267
2664cdce5d5103e292d2c1aa30548e26	D_0__Bacteria;D_1__Proteobacteria;D_2__Alphaproteobacteria	0.882554
0611aeeb76e4db7b2066f236aaab94bd	D_0__Bacteria;D_1__Dependentiae;D_2__Babeliae;D_3__Babeliales;D_4__Babeliaceae	0.945637
a9d487357f11bb098a4677911b7b0ba5	D_0__Bacteria	0.962114
7df5006e5ca65ce727186faa44184145	D_0__Bacteria;D_1__Deinococcus-Thermus;D_2__Deinococci;D_3__Deinococcales;D_4__Deinococcaceae;D_5__Deinococcus;D_6__Deinococcus pimensis DSM 21231	0.95115
15daccd10bfd4b57c92061d75d8cdbc5	D_0__Bacteria	0.950484
3643c75a1a3274968804b9d31270224f	D_0__Bacteria	0.995493
a995ae08cbc1a3b8bd40991f7a57c52f	D_0__Bacteria;D_1__Proteobacteria;D_2__Alphaproteobacteria;D_3__Rhizobiales;D_4__Beijerinckiaceae;D_5__Microvirga;D_6__uncultured bacterium	0.885737
1e77ed53e9d7dafe9512be48d9218f07	D_0__Bacteria;D_1__Proteobacteria;D_2__Gammaproteobacteria;D_3__Betaproteobacteriales;D_4__Burkholderiaceae;D_5__Comamonas	0.903665
946eb7d880cf6af8766eef8b403231c4	D_0__Bacteria;D_1__Proteobacteria;D_2__Gammaproteobacteria;D_3__Betaproteobacteriales;D_4__Rhodocyclaceae	0.999181
f7666646e4ff4d2afb690653713e0ddd	D_0__Bacteria	0.975559
6b665c05f14124001fe4c9de2b412bc0	D_0__Bacteria;D_1__Proteobacteria;D_2__Gammaproteobacteria;D_3__Betaproteobacteriales	0.990945
ede40e84f44364df919bcd7d62e9c11a	D_0__Bacteria;D_1__Actinobacteria;D_2__Actinobacteria;D_3__Propionibacteriales;D_4__Propionibacteriaceae;D_5__Cutibacterium;D_6__uncultured Propionibacterium sp.	0.873922
5dbde17da4f088d86586c2f2d0cf948f	D_0__Bacteria	0.963678
150609f5fe29b185f2fb3ba51992ae20	D_0__Bacteria;D_1__Proteobacteria;D_2__Gammaproteobacteria;D_3__Betaproteobacteriales	0.76133
a8dc1d253d6dcb1c35fe97c7ae8b5d6d	D_0__Bacteria;D_1__Proteobacteria;D_2__Gammaproteobacteria;D_3__Aeromonadales	0.942578
a6128690fc7fb639542fb806b696f115	D_0__Bacteria	0.96707
725536ef46bf2aeb7f5993065f2ecb73	D_0__Bacteria;D_1__Bacteroidetes;D_2__Bacteroidia;D_3__Cytophagales;D_4__Spirosomaceae	0.999753
c8f30a46bbd3c5ef4783a551755629eb	D_0__Bacteria	0.940806
5a5ef58a81b5174d1e90f05e5ff7f207	D_0__Bacteria;D_1__Proteobacteria;D_2__Gammaproteobacteria;D_3__KI89A clade	0.972922
4e8d873015fe35897a7b0e01cc0eed71	D_0__Bacteria;D_1__Proteobacteria;D_2__Alphaproteobacteria;D_3__Rhodobacterales;D_4__Rhodobacteraceae;D_5__Rhodobacter;D_6__uncultured bacterium	0.960234
5d9c03712095ef871423c2ef57bffcde	D_0__Bacteria	0.969856
5e0f541549424df4775759422e93b10c	D_0__Bacteria;D_1__Proteobacteria;D_2__Gammaproteobacteria	0.957006
978500a3ce12f974d79892a952dd8e84	D_0__Bacteria	0.965481
444a2cbe01ff88e7170cd56c2b872b0f	D_0__Bacteria;D_1__Proteobacteria;D_2__Gammaproteobacteria;D_3__Vibrionales;D_4__Vibrionaceae;D_5__Enterovibrio;D_6__uncultured bacterium	0.869035
cc766404feece20adf0978cb9874b905	D_0__Bacteria	0.975179
d5935213b528525d66176f668a13b8c7	D_0__Bacteria;D_1__Proteobacteria;D_2__Alphaproteobacteria;D_3__Rhizobiales;D_4__Hyphomicrobiaceae;D_5__Hyphomicrobium	0.99604
8430ed8c48937963c58a3eb7ecb98b9c	D_0__Bacteria	0.962559
579fa7544e0094f4e353f9d6999adf64	D_0__Bacteria	0.968604
e382ce2056b2b061f73f1a4efe0a95f0	D_0__Bacteria	0.970725
f580539b0f594d20c63a8fbd4ad6e369	D_0__Bacteria;D_1__Deinococcus-Thermus;D_2__Deinococci;D_3__Deinococcales;D_4__Trueperaceae;D_5__Truepera;D_6__uncultured Deinococcales bacterium	0.831623
c97c13b1ad6dfedca4f0d8b337981efc	D_0__Bacteria;D_1__Bacteroidetes;D_2__Bacteroidia;D_3__Flavobacteriales;D_4__Weeksellaceae;D_5__Chryseobacterium;D_6__uncultured bacterium	0.851327
3a13ae3225aa5b27457df8dd3e700bb6	D_0__Bacteria;D_1__Cyanobacteria;D_2__Sericytochromatia;D_3__uncultured bacterium;D_4__uncultured bacterium;D_5__uncultured bacterium;D_6__uncultured bacterium	0.798192
b2fb79db2c362144d2ee04e55d7c8134	D_0__Bacteria	0.974826
8a3a7046156b4e1b519cdfc47197882e	D_0__Bacteria;D_1__Actinobacteria;D_2__Actinobacteria;D_3__Pseudonocardiales;D_4__Pseudonocardiaceae;D_5__Pseudonocardia;D_6__uncultured bacterium	0.733577
f531462dafeaef7018308b45e3789b43	D_0__Bacteria	0.969127
5ae0b2652db738face298f863828a421	D_0__Bacteria;D_1__Actinobacteria;D_2__Acidimicrobiia;D_3__Microtrichales	0.934894
22187402755db0c67c706bcda5e65390	D_0__Bacteria;D_1__Actinobacteria;D_2__Actinobacteria;D_3__Corynebacteriales	0.91446
81dafe3f78e85f8dc7093a9697d73af6	D_0__Bacteria;D_1__Proteobacteria;D_2__Gammaproteobacteria;D_3__Betaproteobacteriales	0.819428
60c5c9c43dd8f79c1784344e84e0f344	D_0__Bacteria;D_1__Actinobacteria;D_2__Actinobacteria;D_3__Propionibacteriales;D_4__Propionibacteriaceae	0.713872
a3c77fd6df6c8027edbcc081ac03c106	D_0__Bacteria;D_1__Proteobacteria;D_2__Gammaproteobacteria	0.998792
1d1bc00b3358f73b2746e1dea55f87e8	D_0__Bacteria	0.960119
bc33ff08f5a336ad71cbab139e738d80	D_0__Bacteria	0.966865
1b7926c624c0da9bff2aa39b42bd595b	D_0__Bacteria;D_1__Proteobacteria;D_2__Alphaproteobacteria;D_3__Rhizobiales;D_4__Beijerinckiaceae;D_5__alphaI cluster;D_6__uncultured bacterium	0.841203
eaa53d9e4a5c662d776e5fcc0c420fc3	D_0__Bacteria;D_1__Proteobacteria;D_2__Gammaproteobacteria;D_3__Alteromonadales;D_4__Shewanellaceae;D_5__Shewanella	0.999985
3f8c4ef3b572ea416a43b61d499f0e92	D_0__Bacteria	0.935237
5289d22c701ccd96c3eb228b854f86a5	D_0__Bacteria;D_1__Actinobacteria;D_2__Actinobacteria;D_3__Propionibacteriales;D_4__Nocardioidaceae	0.71597
dfe7a723a1ea751f9cdc4ef324325e9e	D_0__Bacteria	0.970677
94a0e5640318fb5eeebd8e1c4af295d6	D_0__Bacteria;D_1__Proteobacteria;D_2__Gammaproteobacteria;D_3__Betaproteobacteriales;D_4__Burkholderiaceae	1
78752092257c309e0ccf2cb2b897eb22	D_0__Bacteria	0.96802
fa3f5b3631a85d97f7eb5a4adf918993	D_0__Bacteria;D_1__Bacteroidetes;D_2__Bacteroidia;D_3__Bacteroidales	0.999346
874770c9f0ca8184465442da9ed54396	D_0__Bacteria	0.975053
0f4eee3967e05e6cfad0d9f76c70e6f8	D_0__Bacteria;D_1__Proteobacteria;D_2__Alphaproteobacteria	0.823266
c93e2eed4247732c8df7ce2fa5ea97c6	D_0__Bacteria	0.968794
1fe9cd9af7af789e8bdc46bc56d7dacf	D_0__Bacteria;D_1__Proteobacteria;D_2__Gammaproteobacteria;D_3__Enterobacteriales;D_4__Enterobacteriaceae;D_5__Plesiomonas;D_6__uncultured bacterium	0.99421
356a900094926b06c39403364037b834	D_0__Bacteria;D_1__Proteobacteria;D_2__Gammaproteobacteria;D_3__Betaproteobacteriales;D_4__Burkholderiaceae	0.769441
11c3cc9ad963e7f4dcbd9887802a3321	D_0__Bacteria;D_1__Proteobacteria;D_2__Alphaproteobacteria;D_3__Rhizobiales;D_4__Beijerinckiaceae;D_5__Microvirga;D_6__uncultured bacterium	0.897169
76085b89006da9eabcc01fa3f9fd192f	D_0__Bacteria;D_1__Proteobacteria;D_2__Gammaproteobacteria	0.77755
875d0641a15df7d777ce1ee8accd002e	D_0__Bacteria	0.964822
87d3f1fce70d8a09609ec58daeeff48b	D_0__Bacteria	0.948554
d20175a9f00dedfef5d43b4b5c0c16e9	D_0__Bacteria;D_1__Actinobacteria;D_2__Actinobacteria	0.999993
e2092c424040fa31955ecbc30855bfb0	D_0__Bacteria;D_1__Proteobacteria;D_2__Alphaproteobacteria;D_3__Paracaedibacterales;D_4__Paracaedibacteraceae;D_5__Candidatus Paracaedibacter;D_6__uncultured bacterium	0.970659
2bc6ed140ef2ad4c9811c5afc09c90d2	D_0__Bacteria	0.968846
33bd5be80eecd0a67cb5a4deafb43371	D_0__Bacteria;D_1__Proteobacteria;D_2__Gammaproteobacteria	0.994862
16aaa906bf22983bc2b2d7b6b47d5183	D_0__Bacteria;D_1__Proteobacteria;D_2__Gammaproteobacteria;D_3__Alteromonadales;D_4__Alteromonadaceae;D_5__Rheinheimera	0.996237
925e2214be0a7f6466635633e5861a4a	D_0__Bacteria	0.999999
6976117d3af1f3e376d8a79f82336a4b	D_0__Bacteria;D_1__Firmicutes;D_2__Clostridia;D_3__Clostridiales;D_4__Peptostreptococcaceae;D_5__Acetoanaerobium;D_6__uncultured bacterium	0.999998
0872302068cbbffba13b12fccca31e9e	D_0__Bacteria;D_1__Proteobacteria;D_2__Gammaproteobacteria;D_3__Aeromonadales;D_4__Aeromonadaceae;D_5__Aeromonas	0.985828
a642ecee4d3027af259514d5ace92017	D_0__Bacteria;D_1__Proteobacteria;D_2__Gammaproteobacteria;D_3__Betaproteobacteriales;D_4__Rhodocyclaceae;D_5__Propionivibrio;D_6__uncultured bacterium	0.983084
b13bd488a88d512c098c2b92219c6608	D_0__Bacteria;D_1__Proteobacteria;D_2__Alphaproteobacteria;D_3__Reyranellales;D_4__Reyranellaceae;D_5__uncultured	0.995386
c555f6b15587283789051f5807c4d0dd	D_0__Bacteria;D_1__Proteobacteria;D_2__Gammaproteobacteria;D_3__Betaproteobacteriales;D_4__Nitrosomonadaceae;D_5__Ellin6067	0.998908
a929096003a4fc23e042bc7a6d749779	D_0__Bacteria;D_1__Bacteroidetes;D_2__Bacteroidia;D_3__Cytophagales;D_4__Spirosomaceae;D_5__uncultured;D_6__metagenome	0.854132
1c964437bf3a6c6207f52a56dc6c25ad	D_0__Bacteria	0.967456
15787b680f3d130076a30e68bbbf5a9b	D_0__Bacteria;D_1__Bacteroidetes;D_2__Rhodothermia;D_3__Rhodothermales;D_4__Rhodothermaceae;D_5__Rubrivirga;D_6__uncultured bacterium	0.985918
ded413968d52d7c55d3f3025c01b952f	D_0__Bacteria	0.969014
29d8fb6f48ced3e2798ed3b6a27633dd	D_0__Bacteria	0.965625
2e89076b6dceccf82c905c733309c049	D_0__Bacteria	0.999539
0df5b62077f54a21e041078d58cbac40	D_0__Bacteria;D_1__Proteobacteria;D_2__Deltaproteobacteria;D_3__Desulfarculales;D_4__Desulfarculaceae;D_5__uncultured;D_6__uncultured bacterium	0.945082
ba94642486632d76f5184df578ba7930	D_0__Bacteria	0.964898
bf3e1eb755c9ff53bff9b4af4f5f0fc9	D_0__Bacteria;D_1__Proteobacteria	0.911901
264ede3a545ac58f3cd40e783a9bf649	D_0__Bacteria;D_1__Firmicutes;D_2__Bacilli;D_3__Bacillales;D_4__Alicyclobacillaceae;D_5__Effusibacillus;D_6__uncultured organism	0.999847
f443c8809e8bb2479f0f5763d6fdb837	D_0__Bacteria;D_1__Proteobacteria;D_2__Gammaproteobacteria;D_3__Betaproteobacteriales;D_4__Burkholderiaceae	0.998456
0fcec40ed059c4e5144e49f92ee3810c	D_0__Bacteria	0.999755
f16403ad1f3ab72b106489b29228c284	D_0__Bacteria;D_1__Bacteroidetes;D_2__Bacteroidia;D_3__Flavobacteriales;D_4__Flavobacteriaceae;D_5__Flavobacterium	0.999789
3843aa93868f976228fd8d5bbfb6a4ca	D_0__Bacteria	0.954607
f7e0375d55affb54ccd09e5d8a74ac9d	D_0__Bacteria	0.961389
7ac92ab1e799f2cf14347a1af53e2af1	D_0__Bacteria	0.968486
498951772f38f480502cab38941bd72e	D_0__Bacteria;D_1__Bacteroidetes;D_2__Bacteroidia;D_3__Flavobacteriales;D_4__Flavobacteriaceae;D_5__Flavobacterium;D_6__Flavobacterium columnare	0.975476
c07ffe56ba628856a80d92fe50d7b33b	D_0__Bacteria;D_1__Proteobacteria;D_2__Gammaproteobacteria;D_3__Pseudomonadales;D_4__Pseudomonadaceae;D_5__Pseudomonas	0.989688
44cd698579cd6768129538fdd14ff369	D_0__Bacteria;D_1__Proteobacteria;D_2__Gammaproteobacteria;D_3__Alteromonadales	0.804306
acd474811d36023cac9feebfeeb65b93	D_0__Bacteria;D_1__Proteobacteria;D_2__Gammaproteobacteria	0.801868
2ef9f68052fea4e3411c35049305d65c	D_0__Bacteria;D_1__Proteobacteria;D_2__Alphaproteobacteria;D_3__Rhizobiales;D_4__Rhizobiales Incertae Sedis;D_5__uncultured;D_6__uncultured bacterium	0.927886
a8d90b7a12b86eda9db50866f3f433fc	D_0__Bacteria;D_1__Actinobacteria;D_2__Acidimicrobiia;D_3__IMCC26256	0.999962
1774411b0f2343be16c2f55336323900	D_0__Bacteria;D_1__Proteobacteria;D_2__Alphaproteobacteria;D_3__Azospirillales;D_4__Azospirillaceae;D_5__Skermanella;D_6__uncultured bacterium	0.993497
cb6df765d8dc6431a8827dcde24c93be	D_0__Bacteria;D_1__Actinobacteria;D_2__Actinobacteria;D_3__Propionibacteriales;D_4__Nocardioidaceae;D_5__Nocardioides	0.958338
5c2e3223e3b83890f96490bf1c590f1c	D_0__Bacteria;D_1__Proteobacteria;D_2__Gammaproteobacteria;D_3__Xanthomonadales;D_4__uncultured;D_5__uncultured bacterium;D_6__uncultured bacterium	0.961665
eed422a3ff56d0138e9a3841506911d0	D_0__Bacteria;D_1__Chlamydiae;D_2__Chlamydiae;D_3__Chlamydiales;D_4__Chlamydiales Incertae Sedis;D_5__Candidatus Similichlamydia;D_6__uncultured Chlamydiales bacterium	0.948381
bdfddbf3190e51220f52dde2654dd06f	D_0__Bacteria	0.999802
cd8fbda259f9170a46dc545edd31fd53	D_0__Bacteria;D_1__Proteobacteria;D_2__Gammaproteobacteria;D_3__Betaproteobacteriales;D_4__Burkholderiaceae;D_5__Noviherbaspirillum;D_6__uncultured bacterium	0.910154
fbd9a193592edd7d583406f9b0fb21f0	D_0__Bacteria;D_1__Proteobacteria;D_2__Alphaproteobacteria	0.995246
1131149a179df192b0879f61658ef2da	D_0__Bacteria;D_1__Proteobacteria;D_2__Gammaproteobacteria;D_3__Pseudomonadales;D_4__Moraxellaceae	0.934992
977e3c640a55352435428f2610b2ed10	D_0__Bacteria;D_1__Proteobacteria;D_2__Deltaproteobacteria;D_3__Myxococcales	0.869152
acc7d397d42cf0a7abb3f47edffa43d8	D_0__Bacteria;D_1__Proteobacteria;D_2__Gammaproteobacteria;D_3__Betaproteobacteriales	0.789957
c0f52de5a1dc09d9465bd0bb03d8c59b	D_0__Bacteria	0.977291
557ada41ae3d0482f00cafa8bc4fb72a	D_0__Bacteria	0.95813
751e5cca031d2a110eacf6e075738cd6	D_0__Bacteria	0.976691
4392fa5f72c9ac3e3b7593dd70a1186e	D_0__Bacteria;D_1__Proteobacteria;D_2__Gammaproteobacteria;D_3__Betaproteobacteriales;D_4__Burkholderiaceae	0.999946
c5e616c87bb1d0f7b825c825887f780a	D_0__Bacteria;D_1__Actinobacteria;D_2__Acidimicrobiia;D_3__Microtrichales;D_4__Iamiaceae;D_5__Iamia;D_6__metagenome	0.721814
d3e212f7af2f2b6b975969876157d2c0	D_0__Bacteria	0.953139
ae37c496be68be2369072f7550024b2b	D_0__Bacteria;D_1__Proteobacteria;D_2__Gammaproteobacteria;D_3__Cellvibrionales;D_4__Cellvibrionaceae;D_5__Cellvibrio;D_6__uncultured bacterium	0.714261
c66cdf1cc13097d9fd603e647bf21546	D_0__Bacteria;D_1__Firmicutes;D_2__Bacilli;D_3__Bacillales;D_4__Bacillaceae;D_5__Bacillus	0.965
9629bb569fe9d58bd13869ee93d27225	D_0__Bacteria;D_1__Proteobacteria;D_2__Gammaproteobacteria;D_3__Aeromonadales;D_4__Aeromonadaceae;D_5__Aeromonas;D_6__Aeromonas hydrophila subsp. hydrophila	0.909912
c5499d36df6ae5455e69a8e65f13c2de	D_0__Bacteria;D_1__Proteobacteria;D_2__Alphaproteobacteria;D_3__Rhizobiales;D_4__Devosiaceae	0.987786
6db3fd7008dfafb7d3747e58d059f896	D_0__Bacteria;D_1__Proteobacteria;D_2__Alphaproteobacteria	0.974887
07ca088546b2d509e26e8063f3b4e8e7	D_0__Bacteria	0.962135
b52cecc8f876924245ab278ae643fddf	D_0__Bacteria;D_1__Proteobacteria	0.755043
cefe642c0d2f07898880f6a434a68b93	D_0__Bacteria	0.969682
3f64bf3418d07a1c1bd642d9251f4f1d	D_0__Bacteria;D_1__Actinobacteria;D_2__Actinobacteria;D_3__Corynebacteriales;D_4__Nocardiaceae;D_5__Rhodococcus	0.99903
9b03c58d0555eb0eb01ee369cfa33d59	D_0__Bacteria	0.979099
1e5b80a179ebf2baffd71ff9960eaff2	D_0__Bacteria	0.964044
9a59692299fd5979b6a164246fa99aa0	D_0__Bacteria	0.972136
961ed3db279dc76312ef4a6676e38921	D_0__Bacteria	0.96224
4f364f9405f97bd9d0fd7a0d5fd8fb19	D_0__Bacteria;D_1__Actinobacteria;D_2__Actinobacteria;D_3__Corynebacteriales;D_4__Corynebacteriaceae;D_5__Corynebacterium 1;D_6__uncultured bacterium	0.71478
0bda97be427d3667412eff23bf07c41b	D_0__Bacteria;D_1__Bacteroidetes;D_2__Bacteroidia;D_3__Chitinophagales;D_4__Saprospiraceae;D_5__Lewinella;D_6__uncultured bacterium	0.757808
ec8d4d90603b2e4c103c4bb4657131bc	D_0__Bacteria	0.967863
009ea4ee1d917279e2dd3971c95aa15c	D_0__Bacteria;D_1__Bacteroidetes;D_2__Bacteroidia	0.926166
75a7f4e5ead80f5a578ea5d0cdfed7bc	D_0__Bacteria	0.938656
7138193181133db8232b3c7ae915200a	D_0__Bacteria	0.968768
86272f840cef2ac74d3d6fd4731c38b1	D_0__Bacteria	0.970612
df904a2892f172481aa87395df4f498c	D_0__Bacteria	0.969395
031c2eb5b64ff53d9535f34fde8df5c3	D_0__Bacteria	0.999968
a91af354fa37277753305897c7bdfa6f	D_0__Bacteria;D_1__Proteobacteria;D_2__Alphaproteobacteria;D_3__Sphingomonadales;D_4__Sphingomonadaceae;D_5__Blastomonas;D_6__uncultured bacterium	0.936259
22af9b80d775c18bc038e4ceca3df7a4	D_0__Bacteria;D_1__Proteobacteria;D_2__Gammaproteobacteria;D_3__Cellvibrionales;D_4__Cellvibrionaceae;D_5__Cellvibrio;D_6__uncultured bacterium	0.829516
85b2911a9b07ff47d1e10215457e587f	D_0__Bacteria;D_1__Proteobacteria;D_2__Alphaproteobacteria;D_3__Rhodobacterales;D_4__Rhodobacteraceae;D_5__Thioclava;D_6__uncultured bacterium	0.93652
23bc12988e31504dd0fc43e1f6cda892	D_0__Bacteria;D_1__Proteobacteria;D_2__Alphaproteobacteria;D_3__Rhodobacterales;D_4__Rhodobacteraceae	1
107ab31234a073f5d79d2db4642ace89	D_0__Bacteria;D_1__Proteobacteria;D_2__Gammaproteobacteria;D_3__Betaproteobacteriales;D_4__Burkholderiaceae;D_5__Hydrogenophaga	0.968832
80209c1e619cd59db571d623a5416d71	D_0__Bacteria;D_1__Bacteroidetes;D_2__Bacteroidia;D_3__Chitinophagales;D_4__Chitinophagaceae;D_5__Flavisolibacter	0.910193
9ca5e3b448c550c70d957081c2c52789	D_0__Bacteria;D_1__Proteobacteria;D_2__Gammaproteobacteria;D_3__Betaproteobacteriales;D_4__Burkholderiaceae	1
7aa33dff5f940817bf56bd916db8120a	D_0__Bacteria	0.967821
9f17254b5611dd728909f278d70e8eee	D_0__Bacteria;D_1__Planctomycetes;D_2__OM190;D_3__uncultured Planctomycetales bacterium;D_4__uncultured Planctomycetales bacterium;D_5__uncultured Planctomycetales bacterium;D_6__uncultured Planctomycetales bacterium	0.774899
dc507bda3a9dc0e43e0ce7ca62d40b87	D_0__Bacteria;D_1__Firmicutes;D_2__Bacilli;D_3__Bacillales;D_4__Planococcaceae;D_5__Chryseomicrobium;D_6__uncultured bacterium	0.983765
8a2ce4169428c11542ab9c8281935168	D_0__Bacteria	0.960869
cf2d09cfded003e1a82ecd0ee8611eee	D_0__Bacteria;D_1__Cyanobacteria;D_2__Oxyphotobacteria;D_3__Nostocales;D_4__Xenococcaceae;D_5__Pleurocapsa PCC-7319;D_6__uncultured cyanobacterium	0.92075
fe54bd5a21eab1911137dab6f2c16bdb	D_0__Bacteria	0.967259
4592e767ba1354a0077a7d9b16a524e9	D_0__Bacteria;D_1__Actinobacteria;D_2__Actinobacteria	0.867872
df2af9db3a7ecd1977f1f7f3a69d8e76	D_0__Bacteria	0.969149
3ae32e17c223be4c1ecb59ee0a991bc9	D_0__Bacteria;D_1__Bacteroidetes;D_2__Bacteroidia;D_3__Cytophagales;D_4__Microscillaceae;D_5__uncultured	0.967389
0c5c6ccd77a3d9215e896c1cd0c10ebf	D_0__Bacteria	0.969924
4557e18628735d17f58d36a2ff34154c	D_0__Bacteria	0.933738
9cfd4f727b608f6d48c7a23742f3a79b	D_0__Bacteria	0.961723
3fe3ef513685870d9c62480a3fe733df	D_0__Bacteria;D_1__Proteobacteria;D_2__Gammaproteobacteria;D_3__Vibrionales;D_4__Vibrionaceae;D_5__Vibrio	0.837001
6d9899dad629c51f2be3b3c159d29aab	D_0__Bacteria;D_1__Proteobacteria;D_2__Gammaproteobacteria;D_3__Betaproteobacteriales;D_4__SC-I-84	0.999741
9a4de89ce2b037010295ca30235a462b	D_0__Bacteria	0.967256
7d3e5232975faf836c80d7338b5ed319	D_0__Bacteria	0.958235
100115e2c6189406a29c62574bae35a8	D_0__Bacteria;D_1__Proteobacteria;D_2__Gammaproteobacteria;D_3__Betaproteobacteriales;D_4__Burkholderiaceae	0.99999
cb54bf57cda13247dce129411398f912	D_0__Bacteria;D_1__Proteobacteria;D_2__Alphaproteobacteria;D_3__Rhodobacterales;D_4__Rhodobacteraceae	0.787573
376bd0a733b4b6c5aeb054e24ed7c9d7	D_0__Bacteria;D_1__Proteobacteria;D_2__Alphaproteobacteria;D_3__Rhizobiales;D_4__Rhizobiales Incertae Sedis	0.999982
358c399e4cf294dabd1e3b8191369a89	D_0__Bacteria	0.96335
a46a6f28135e6967fea0a8ae49c26038	D_0__Bacteria	0.966574
2ed7d35647e1b0f27311f6cc9af1e9e1	D_0__Bacteria	0.957688
0c06c9e9a2c1e396202a1a03593d9f72	D_0__Bacteria	0.969534
6b0292841e7041ce60a9157362bd31fa	D_0__Bacteria;D_1__Proteobacteria;D_2__Gammaproteobacteria;D_3__Pseudomonadales;D_4__Moraxellaceae;D_5__Acinetobacter	1
8aca8f32ce252f79a42adaa71b43d709	D_0__Bacteria;D_1__Proteobacteria;D_2__Gammaproteobacteria;D_3__Aeromonadales;D_4__Aeromonadaceae;D_5__Aeromonas	0.971981
a81977900cb72871bf0863c78a95e33d	D_0__Bacteria	0.969267
4342179ccf7aa3fbd503a78746f98ff6	D_0__Bacteria;D_1__Proteobacteria;D_2__Gammaproteobacteria;D_3__Alteromonadales	0.75216
b83a5db6c8acb1aef71a7bd5e76c72d5	D_0__Bacteria;D_1__Proteobacteria;D_2__Alphaproteobacteria;D_3__Rhizobiales;D_4__Beijerinckiaceae;D_5__uncultured;D_6__uncultured bacterium	0.927582
53d24761bd1d334fa3bd550a27b42657	D_0__Bacteria	0.971977
953b6160f8878a100f51fd124551d0ab	D_0__Bacteria;D_1__Bacteroidetes;D_2__Bacteroidia;D_3__Flavobacteriales;D_4__Flavobacteriaceae;D_5__Flavobacterium	0.953063
a7f8c02e6d7df5a938507a53d519f575	D_0__Bacteria;D_1__Actinobacteria;D_2__Actinobacteria;D_3__Corynebacteriales;D_4__Corynebacteriaceae;D_5__Corynebacterium 1;D_6__uncultured bacterium	0.730749
f1491792822290c36b9509bde0ee6d23	D_0__Bacteria;D_1__Proteobacteria;D_2__Gammaproteobacteria;D_3__Alteromonadales	0.728323
9a3f30ddabb3fd118b25c0a358c8c6fb	D_0__Bacteria;D_1__Bacteroidetes;D_2__Bacteroidia;D_3__Chitinophagales;D_4__Saprospiraceae;D_5__Phaeodactylibacter;D_6__uncultured bacterium	0.974411
a78fefa23d8d661260090eb86609797b	D_0__Bacteria	0.97518
4b42457eb95b0afa4cb32ad55d2e0382	D_0__Bacteria	0.962847
cc44a30c947711fa10cfcdb0a15cb64b	D_0__Bacteria;D_1__Proteobacteria;D_2__Gammaproteobacteria;D_3__Aeromonadales	0.766245
23fa882862f9af2763ef1af712080c29	D_0__Bacteria	0.969123
abf3e5222d8069a0a43802edbd510a27	D_0__Bacteria;D_1__Proteobacteria;D_2__Gammaproteobacteria;D_3__Betaproteobacteriales;D_4__Burkholderiaceae	0.988867
9d8d3b20d444eb414c86dfc3c7db2b69	D_0__Bacteria;D_1__Fusobacteria;D_2__Fusobacteriia;D_3__Fusobacteriales;D_4__Fusobacteriaceae;D_5__Cetobacterium;D_6__uncultured bacterium	0.791535
d5c9b47826a261c624d6eeb1d1a2d547	D_0__Bacteria;D_1__Proteobacteria;D_2__Alphaproteobacteria;D_3__Rhizobiales;D_4__Rhizobiaceae	0.900702
2d8210d6d96121bcf8d1b9a4f7bf1d40	D_0__Bacteria;D_1__Chloroflexi;D_2__Chloroflexia;D_3__Thermomicrobiales;D_4__JG30-KF-CM45	0.999991
4210c9196bb0daa0a63e237820b5a209	D_0__Bacteria;D_1__Dadabacteria;D_2__Dadabacteriia;D_3__Dadabacteriales	0.999999
b50122e6be0883ecf4107f58e0fa278d	D_0__Bacteria	0.968057
853f51f765cd3e52f55ad377b03efcf1	D_0__Bacteria	0.996032
75f4c3ab94d0d261223bb853ee1d7ab4	D_0__Bacteria;D_1__Actinobacteria;D_2__Thermoleophilia;D_3__Solirubrobacterales;D_4__Solirubrobacteraceae;D_5__uncultured;D_6__uncultured bacterium	0.745513
27418ef47f8674fa53406764f014c7fc	D_0__Bacteria;D_1__Proteobacteria;D_2__Alphaproteobacteria;D_3__Rhizobiales;D_4__Amb-16S-1323;D_5__uncultured bacterium;D_6__uncultured bacterium	0.965106
f3a8b7b052482561453baa97e4170bb3	D_0__Bacteria	0.97005
82c9acf0c84e15522ec3305508d8d5fe	D_0__Bacteria;D_1__Proteobacteria;D_2__Alphaproteobacteria;D_3__Rhodobacterales;D_4__Rhodobacteraceae	0.739487
1d07941b3b8a513946e05a31253461f8	D_0__Bacteria;D_1__Chloroflexi;D_2__Chloroflexia;D_3__Thermomicrobiales;D_4__JG30-KF-CM45	0.999193
251b337a58888af8a6e495860603e20b	D_0__Bacteria;D_1__Proteobacteria;D_2__Alphaproteobacteria;D_3__Rhodobacterales;D_4__Rhodobacteraceae;D_5__Rhodobacter	0.715109
1017e369f3562824056e8964e2ecce6b	D_0__Bacteria;D_1__Proteobacteria;D_2__Alphaproteobacteria;D_3__Acetobacterales;D_4__Acetobacteraceae;D_5__Craurococcus;D_6__uncultured bacterium	0.99999
6af769ed1a4300bc1f014674c3e39853	D_0__Bacteria;D_1__Proteobacteria;D_2__Deltaproteobacteria;D_3__Bdellovibrionales;D_4__Bdellovibrionaceae;D_5__Bdellovibrio;D_6__uncultured bacterium	0.765623
ca042c063f55b60a8f810ca4496b2f5c	Unassigned	0.966877
3de0110fe1294464e562e14a48c72eb8	D_0__Bacteria	0.96622
144de231cba2221196a1ea0ca718212b	D_0__Bacteria	0.969083
e304d9f67bddd6199395215f164cc2e1	D_0__Bacteria;D_1__Actinobacteria;D_2__Actinobacteria;D_3__Corynebacteriales;D_4__Mycobacteriaceae;D_5__Mycobacterium	0.999913
4d992162eefa06bc4634bf1923337d64	D_0__Bacteria	0.957968
0df232835e26dac47b0437a79d331aaf	D_0__Bacteria;D_1__Actinobacteria;D_2__Actinobacteria	0.949609
f0aa068d2dd2f8628b3bfcba89c582f6	D_0__Bacteria	0.941229
6c40ae92c7a22e3d303eee7b7349ff89	D_0__Bacteria	0.960601
39a8d9f25a9397217e53f1b7b1cc0a17	D_0__Bacteria;D_1__Proteobacteria;D_2__Gammaproteobacteria;D_3__Pseudomonadales;D_4__Pseudomonadaceae;D_5__Pseudomonas	0.982221
6dd1152a7ae649bc35b2a1a8d8299534	D_0__Bacteria	0.969527
8e72c9276830b4bd36301b410b5d1a3e	D_0__Bacteria;D_1__Proteobacteria;D_2__Alphaproteobacteria;D_3__Rhizobiales	0.824502
ec31937d3bb1e80f79d1a50799e93e6c	D_0__Bacteria	0.945471
187d3bc8e221666eb9d1c68212380a97	D_0__Bacteria	0.999778
b99be224f33f4fb403149ca6b2b96d84	D_0__Bacteria;D_1__Actinobacteria;D_2__Actinobacteria;D_3__Actinomycetales;D_4__Actinomycetaceae;D_5__Actinomyces	0.999998
1bfc8f19a7d02e91e688c6177fc93d2c	D_0__Bacteria;D_1__Firmicutes;D_2__Clostridia;D_3__Clostridiales;D_4__Peptostreptococcaceae;D_5__Proteocatella;D_6__uncultured bacterium	0.999361
e5cbe53fc8728be4c5bd752ed7aaa533	D_0__Bacteria;D_1__Proteobacteria;D_2__Gammaproteobacteria;D_3__Betaproteobacteriales;D_4__Burkholderiaceae;D_5__Inhella;D_6__uncultured bacterium	0.993122
c69e437bbaeb218ff7e7f46a1e628dc4	D_0__Bacteria;D_1__Actinobacteria;D_2__Actinobacteria	0.888422
7ddb6c20119f7db26020cc59ec6b33d3	D_0__Bacteria;D_1__Proteobacteria;D_2__Alphaproteobacteria;D_3__Rhizobiales	0.996885
b3b4484825ff143941efd9cc8337a771	D_0__Bacteria;D_1__Actinobacteria;D_2__Actinobacteria;D_3__PeM15	0.882938
a43504c7b0fb28fd54db411678dc8443	D_0__Bacteria	0.975226
eca0dc10a901ffcb4789fe7062cb06da	D_0__Bacteria;D_1__Proteobacteria;D_2__Gammaproteobacteria;D_3__Betaproteobacteriales;D_4__Burkholderiaceae	0.999304
7bd5ac3a20b644ab454c174fb65d07ae	D_0__Bacteria	0.960258
eb1f64b2f7b0148b8efbcf21c78574e0	D_0__Bacteria;D_1__Actinobacteria;D_2__Actinobacteria;D_3__Micrococcales;D_4__Dermacoccaceae;D_5__Flexivirga;D_6__uncultured bacterium	0.866011
1c3d5884e871394def8977543358864c	D_0__Bacteria;D_1__Actinobacteria;D_2__Actinobacteria;D_3__Micrococcales;D_4__Brevibacteriaceae;D_5__Brevibacterium;D_6__uncultured bacterium	0.999267
4e5f30d0fe09ff45b354488afac5a37b	D_0__Bacteria	0.968397
7eb8bd1bedc056c81530024986b1e1b0	D_0__Bacteria	0.9689
60abec44a126c757932e73eb2e387415	D_0__Bacteria;D_1__Proteobacteria;D_2__Gammaproteobacteria;D_3__Enterobacteriales;D_4__Enterobacteriaceae;D_5__Plesiomonas;D_6__uncultured bacterium	0.98176
feb797893787e0c322b75947418497f9	D_0__Bacteria;D_1__Firmicutes;D_2__Clostridia;D_3__Clostridiales;D_4__Lachnospiraceae;D_5__Epulopiscium;D_6__uncultured bacterium	0.992304
c83117b4eb03aeac1c1e61df30d1751e	D_0__Bacteria;D_1__Proteobacteria;D_2__Alphaproteobacteria	0.995422
633eb72fa195a39fed6120b08cad4801	D_0__Bacteria;D_1__Bacteroidetes;D_2__Bacteroidia;D_3__Flavobacteriales;D_4__Flavobacteriaceae;D_5__Flavobacterium	0.865691
13b8fee73865db06c120041d0768a025	D_0__Bacteria;D_1__Proteobacteria;D_2__Gammaproteobacteria;D_3__Betaproteobacteriales;D_4__Burkholderiaceae;D_5__Ramlibacter	0.745584
9888a1cba07e03aac8e43d266bc98620	D_0__Bacteria	0.969587
b783bdec7361453d6425979e4cad0fcb	D_0__Bacteria;D_1__Fusobacteria;D_2__Fusobacteriia;D_3__Fusobacteriales;D_4__Fusobacteriaceae	0.716929
eb0d33d5c1beebb1d376e5da310ec12f	D_0__Bacteria;D_1__Proteobacteria;D_2__Gammaproteobacteria;D_3__Betaproteobacteriales;D_4__Burkholderiaceae	0.770484
786d3b5c8d88a1eb270f12b6b7b27e31	D_0__Bacteria	0.967397
527ac5e2d2d65456c2f2e021252f2530	Unassigned	0.939946
019ee6365ad3e6b1d94b3040479e82e1	D_0__Bacteria;D_1__Bacteroidetes;D_2__Bacteroidia;D_3__Chitinophagales;D_4__Saprospiraceae;D_5__Haliscomenobacter;D_6__uncultured bacterium	0.978325
b03afaa119c2736b636cd4827d2b75dd	D_0__Bacteria	0.957628
3d624458bc57f8bebca82a290651a8b1	D_0__Bacteria;D_1__Acidobacteria;D_2__Thermoanaerobaculia;D_3__Thermoanaerobaculales;D_4__Thermoanaerobaculaceae;D_5__Subgroup 10	0.999384
18d1b70e13ed444ae67427cb1c6347d1	D_0__Bacteria	0.997461
805acb50341a5e5ceb3ddc14a89c68c1	D_0__Bacteria;D_1__Cyanobacteria;D_2__Sericytochromatia;D_3__uncultured bacterium;D_4__uncultured bacterium;D_5__uncultured bacterium;D_6__uncultured bacterium	0.93781
7697a4a9a1ac1cb0da991c1685034152	D_0__Bacteria;D_1__Proteobacteria;D_2__Alphaproteobacteria;D_3__Rickettsiales;D_4__Rickettsiaceae;D_5__Candidatus Megaira;D_6__uncultured bacterium	0.926686
51b368d175aed64beba79401081c0965	D_0__Bacteria;D_1__Proteobacteria;D_2__Gammaproteobacteria;D_3__Vibrionales;D_4__Vibrionaceae;D_5__Enterovibrio;D_6__uncultured bacterium	0.812135
58f1050e4c71c3ecccd7e19c731196e9	D_0__Bacteria;D_1__Bacteroidetes;D_2__Bacteroidia;D_3__Flavobacteriales;D_4__NS9 marine group;D_5__metagenome;D_6__metagenome	0.999223
22f32c81b3469da40ca7835bbbd63f78	D_0__Bacteria	0.970431
de4f60febc6a1cea3869bedeafabcb6d	D_0__Bacteria	0.968233
536d9a562d336bfe612960d760461619	D_0__Bacteria	0.977719
b673cb8d1e4f00a93677b372f62c3ef8	D_0__Bacteria	0.970141
b30bbf2f20d8d42050fe83a3232b4698	D_0__Bacteria	0.962613
03676055400a9b4993394b36ae539082	D_0__Bacteria	0.969536
f53a1ae3428a1021bbefa4286d14c481	D_0__Bacteria	0.975428
d86a189f70d244364921fe5479b0f15d	D_0__Bacteria;D_1__Firmicutes;D_2__Bacilli;D_3__Bacillales;D_4__Family XII;D_5__Exiguobacterium;D_6__Exiguobacterium indicum	0.818281
5394a969b7fd3d1774a9a319cf9e08ee	D_0__Bacteria;D_1__Actinobacteria;D_2__Thermoleophilia;D_3__Solirubrobacterales;D_4__67-14;D_5__uncultured soil bacterium;D_6__uncultured soil bacterium	0.999986
a10c7c2b704afad6aa3db92aa56f4dfb	D_0__Bacteria;D_1__Bacteroidetes;D_2__Bacteroidia;D_3__Flavobacteriales;D_4__Crocinitomicaceae;D_5__Fluviicola;D_6__uncultured bacterium	0.747016
