# Supplementary material for: Nutritional programming in Nile tilapia (Oreochromis niloticus): Effect of low dietary protein on growth and the intestinal microbiome and transcriptome
Source: PLoS One. 2023 Oct 4;18(10):e0292431. doi: 10.1371/journal.pone.0292431 (PMC10550151; doi:10.1371/journal.pone.0292431)
Supplement: S6 Table — Genes are divided by diet group and classified by gene ontology term. (XLSX) [file pone.0292431.s006.xlsx]

## Sheet: 25% to 25% BP
Gene Ontology Term (Biological Process)	Gene Count	% of Genes	P-value	Gene Symbols	Bonferroni	Benjamini	FDR
Increased relative to control diet (48% to 38% protein)
GO:0006364 rRNA processing	15	5.39568	5.36817e-06	UTP3, NOL6, PDCD11, TBL3, TSR1, UTP18, UTP15, RIOK2, BMS1, EBNA1BP2, DDX47, NOLC1, WDR3, UTP14A, WDR46	0.00793474	0.00793474	0.00890747
GO:0000462 Maturation of SSU-rRNA from tricistronic rRNA transcript (SSU-rRNA, 5.8S rRNA, LSU-rRNA)	7	2.51799	7.6937e-06	UTP3, TBL3, TSR1, UTP18, WDR3, BMS1, WDR46	0.0113526	0.00569248	0.012766
GO:0006418 tRNA aminoacylation for protein translation	7	2.51799	2.94257e-05	IARS, TARS, WARS, NARS, LARS, VARS, MARS	0.0427286	0.0144507	0.0488172
GO:0042542 Response to hydrogen peroxide	7	2.51799	0.000120022	LDHA, CASP3, HMOX1, HSPD1, AREG, FOSL1, ADA	0.16316	0.0435538	0.198975
GO:0042273 Ribosomal large subunit biogenesis	5	1.79856	0.000518685	EBNA1BP2, HEATR3, NLE1, RRS1, NOC2L	0.536954	0.142716	0.857224
GO:0051607 Defense response to virus	10	3.59712	0.000982393	IFIT5, IFI44L, FADD, TRIM25, DNAJC3, MX1, CXADR, DMBT1, POLR3D, CXCL10	0.767436	0.215805	1.61774
GO:0075733 Intracellular transport of virus	6	2.15827	0.00104986	CD209, NUP210, NUP93, UBB, KPNA2, CLEC4M	0.789614	0.199635	1.72793
GO:0046718 Viral entry into host cell	7	2.51799	0.00138705	PVR, MRC1, CD209, IDE, ITGA2, CXADR, CLEC4M	0.872522	0.227	2.27692
GO:2001268 Negative regulation of cysteine-type endopeptidase activity involved in apoptotic signaling pathway	3	1.07914	0.002246	MMP9, NLE1, PLAUR	0.96445	0.309789	3.66242
GO:0098609 Cell-cell adhesion	12	4.31655	0.00304526	LDHA, EVPL, PPL, TRIM29, LRRC59, TRIM25, HSPA5, SEPT7, EPHA2, ANXA2, PLEC, TES	0.989177	0.364032	4.93503
GO:0007159 Leukocyte cell-cell adhesion	4	1.43885	0.00628561	CD209, TSTA3, TNIP1, CLEC4M	0.999914	0.572868	9.93436
GO:0042493 Response to drug	12	4.31655	0.00712164	CD38, LDHA, CDKN1A, TNFRSF11B, CASP3, FECH, DRD3, ASS1, ITGA2, HSPD1, FOSL1, ADA	0.999975	0.586815	11.1835
GO:0045765 Regulation of angiogenesis	4	1.43885	0.0114887	WARS, TNFRSF12A, HMOX1, EPHA2	1	0.732616	17.4483
GO:0006409 tRNA export from nucleus	4	1.43885	0.0125369	NOL6, XPOT, NUP210, NUP93	1	0.737449	18.8889
GO:0006626 Protein targeting to mitochondrion	4	1.43885	0.0147926	TOMM40, TOMM22, TIMM13, TIMM44	1	0.771087	21.9093
GO:0097192 Extrinsic apoptotic signaling pathway in absence of ligand	4	1.43885	0.0147926	CASP3, BAX, IL1B, FADD	1	0.771087	21.9093
GO:0046685 Response to arsenic-containing substance	3	1.07914	0.0161649	CDKN1A, TNFRSF11B, FECH	1	0.77943	23.6947
GO:0001666 Response to hypoxia	8	2.8777	0.0164607	CD38, LDHA, CASP3, HMOX1, VEGFA, ITGA2, HSPD1, ADA	1	0.765167	24.0746
GO:0043065 Positive regulation of apoptotic process	11	3.95683	0.0170753	ARHGEF4, LDHA, C1QBP, TNFRSF12A, HMOX1, BAX, PPID, FADD, HSPD1, UBB, FOSL1	1	0.758266	24.858
GO:0043627 Response to estrogen	5	1.79856	0.0172875	LDHA, TNFRSF11B, HMOX1, TRIM25, HSPD1	1	0.743865	25.1268
GO:0032461 Positive regulation of protein oligomerization	3	1.07914	0.0186714	BAX, IDE, MMP3	1	0.753037	26.8574
GO:0006450 Regulation of translational fidelity	3	1.07914	0.0213299	IARS, LARS, VARS	1	0.782079	30.0769
GO:0043066 Negative regulation of apoptotic process	14	5.03597	0.0226946	MMP9, PLAUR, CD38, CDKN1A, ATAD3A, CASP3, VEGFA, AATF, SUPV3L1, CEACAM5, UBB, HSPD1, HSPA5, DNAJC3	1	0.787432	31.6774
GO:0008654 Phospholipid biosynthetic process	4	1.43885	0.0228528	ISYNA1, MBOAT7, FITM2, LPCAT4	1	0.77499	31.8607
GO:0097190 Apoptotic signaling pathway	5	1.79856	0.0231287	CD38, TNFRSF11B, CASP3, BAX, FADD	1	0.764707	32.1792
GO:0050729 Positive regulation of inflammatory response	5	1.79856	0.0253114	IL1RL1, SERPINE1, ITGA2, HSPD1, TNIP1	1	0.781687	34.6505
GO:0097191 Extrinsic apoptotic signaling pathway	4	1.43885	0.0259736	ACVR1B, TNFRSF12A, BAX, FADD	1	0.777335	35.3833
GO:0030150 Protein import into mitochondrial matrix	3	1.07914	0.0270821	TOMM40, TOMM22, TIMM44	1	0.778878	36.5928
GO:0045785 Positive regulation of cell adhesion	4	1.43885	0.0276153	C1QBP, PRSS2, VEGFA, ITGA2	1	0.773317	37.167
GO:0000479 Endonucleolytic cleavage of tricistronic rRNA transcript (SSU-rRNA, 5.8S rRNA, LSU-rRNA)	2	0.719424	0.0302592	TSR1, BMS1	1	0.792442	39.9426
GO:0051591 Response to cAMP	4	1.43885	0.0328643	LDHA, MMP19, AREG, FOSL1	1	0.808526	42.5645
GO:0042110 T-cell activation	4	1.43885	0.0347213	NLRC3, RAB29, HSPD1, ADA	1	0.815791	44.3673
GO:0042730 Fibrinolysis	3	1.07914	0.0401901	SERPINE1, ANXA2, PLAUR	1	0.850776	49.3727
GO:0007157 Heterophilic cell-cell adhesion via plasma membrane cell adhesion molecules	4	1.43885	0.0406102	PVR, CD209, CXADR, CD200	1	0.845003	49.7392
GO:0001822 Kidney development	5	1.79856	0.0424627	ODC1, ASS1, BAX, VEGFA, NLE1	1	0.849512	51.3255
GO:2001243 Negative regulation of intrinsic apoptotic signaling pathway	3	1.07914	0.0437739	MMP9, PLAUR, NOC2L	1	0.850111	52.4198
GO:0019062 Virion attachment to host cell	2	0.719424	0.045045	CD209, CLEC4M	1	0.850428	53.4585
GO:1901165 Positive regulation of trophoblast cell migration	2	0.719424	0.045045	ACVR1B, C1QBP	1	0.850428	53.4585
GO:0046968 Peptide antigen transport	2	0.719424	0.045045	CD209, CLEC4M	1	0.850428	53.4585
GO:0043278 Response to morphine	3	1.07914	0.0474715	DRD3, ADA, PPP5C	1	0.857821	55.3825
GO:0045742 Positive regulation of epidermal growth factor receptor signaling pathway	3	1.07914	0.0512785	MMP9, UBB, PLAUR	1	0.872001	58.2512
GO:0071353 Cellular response to interleukin-4	3	1.07914	0.0512785	MRC1, HSPA5, IMPDH2	1	0.872001	58.2512
GO:0006915 Apoptotic process	15	5.39568	0.0527229	CHIA, GZMB, FADD, WDR92, NOC2L, TNS4, CASP3, CSE1L, C1QBP, BAX, PPID, IL1B, EAF2, MX1, PHLDA2	1	0.872673	59.2935
GO:0006457 Protein folding	7	2.51799	0.0574491	DNAJB11, FKBP4, PPID, SACS, SIL1, RUVBL2, LMAN1	1	0.888645	62.5356
GO:0006606 Protein import into nucleus	4	1.43885	0.0585822	CSE1L, HEATR3, NUP93, KPNA2	1	0.887527	63.276
GO:0032757 Positive regulation of interleukin-8 production	3	1.07914	0.0592047	SERPINE1, IL1B, FADD	1	0.884257	63.6769
GO:0035246 Peptidyl-arginine N-methylation	2	0.719424	0.0596062	PRMT5, WDR77	1	0.880084	63.9332
GO:0030730 Sequestering of triglyceride	2	0.719424	0.0596062	FITM2, IL1B	1	0.880084	63.9332
GO:0006021 Inositol biosynthetic process	2	0.719424	0.0596062	ISYNA1, IMPA1	1	0.880084	63.9332
GO:0045087 Innate immune response	12	4.31655	0.0658131	C1QBP, IFIT5, CD209, FADD, TRIM25, PRDM1, MR1, UBB, MX1, CLEC4M, DMBT1, POLR3D	1	0.89935	67.6865
GO:0043388 Positive regulation of DNA binding	3	1.07914	0.0675202	MMP9, ITGA2, PLAUR	1	0.900281	68.6525
GO:0090200 Positive regulation of release of cytochrome c from mitochondria	3	1.07914	0.0675202	BAX, MMP9, PLAUR	1	0.900281	68.6525
GO:0071549 Cellular response to dexamethasone stimulus	3	1.07914	0.0718143	EIF4E, FECH, ASS1	1	0.909661	70.9638
GO:0045040 Protein import into mitochondrial outer membrane	2	0.719424	0.0739463	HSPA4, TOMM22	1	0.911579	72.0509
GO:0032611 Interleukin-1 beta production	2	0.719424	0.0739463	IL1B, MR1	1	0.911579	72.0509
GO:0030574 Collagen catabolic process	4	1.43885	0.0741131	MMP9, PRSS2, MMP19, MMP3	1	0.907513	72.1344
GO:0051291 Protein heterooligomerization	4	1.43885	0.0824945	IDE, FADD, SEPT7, PPP5C	1	0.926281	76.0373
GO:1900026 Positive regulation of substrate adhesion-dependent cell spreading	3	1.07914	0.0851981	C1QBP, S100A10, MYADM	1	0.928848	77.1825
GO:0042220 Response to cocaine	3	1.07914	0.0851981	DRD3, EFTUD2, HSPD1	1	0.928848	77.1825
GO:0001765 Membrane raft assembly	2	0.719424	0.0880685	S100A10, ANXA2	1	0.931612	78.3419
GO:0060770 Negative regulation of epithelial cell proliferation involved in prostate gland development	2	0.719424	0.0880685	WDR77, EAF2	1	0.931612	78.3419
GO:0002686 Negative regulation of leukocyte migration	2	0.719424	0.0880685	HMOX1, ADA	1	0.931612	78.3419
GO:0009988 Cell-cell recognition	2	0.719424	0.0880685	CD209, CLEC4M	1	0.931612	78.3419
GO:0034109 Homotypic cell-cell adhesion	2	0.719424	0.0880685	CEACAM5, CXADR	1	0.931612	78.3419
GO:0042255 Ribosome assembly	2	0.719424	0.0880685	TSR1, BMS1	1	0.931612	78.3419
GO:1902042 Negative regulation of extrinsic apoptotic signaling pathway via death domain receptors	3	1.07914	0.0898149	HMOX1, SERPINE1, FADD	1	0.931825	79.02
GO:0002755 MyD88-dependent toll-like receptor signaling pathway	3	1.07914	0.0898149	HSPD1, UBB, TNIP1	1	0.931825	79.02
GO:0071260 Cellular response to mechanical stimulus	4	1.43885	0.0942693	MAG, IL1B, ITGA2, FADD	1	0.937486	80.6603
Decreased relative to control diet (48% to 38% protein)
GO:0030449 Regulation of complement activation	14	2.15716	1.01329e-11	C8A, C8B, C7, C9, C3, CFB, CD59, C5, CFH, VTN, CFI, C2, PROS1, C8G	2.71866e-08	2.71866e-08	1.80191e-08
GO:0006957 Complement activation, alternative pathway	10	1.54083	5.97493e-11	C8A, C8B, C7, C9, C3, CFB, C5, CFH, CFHR5, C8G	1.60307e-07	8.01537e-08	1.06251e-07
GO:0002576 Platelet degranulation	22	3.38983	8.64915e-11	KNG1, TF, A2M, IGF1, HGF, PLG, CTSW, AHSG, VEGFB, FGG, F5, FGA, FGB, SERPINF2, APOH, HRG, SERPINA1, ITIH3, EGF, PROS1, QSOX1, SPP2	2.32057e-07	7.73522e-08	1.53806e-07
GO:0010951 Negative regulation of endopeptidase activity	22	3.38983	1.96435e-09	KNG1, A2M, SERPINA10, C3, FETUB, C5, VTN, AHSG, AMBP, SERPINF1, CPAMD8, SERPINF2, AGT, CSTB, SERPINC1, HRG, ITIH2, SERPINA1, SERPIND1, ITIH3, PROS1, SPP2	5.27034e-06	1.31759e-06	3.49315e-06
GO:0042730 Fibrinolysis	10	1.54083	1.89605e-08	FGG, FGA, FGB, SERPINF2, F2, HRG, TMPRSS6, PROS1, CPB2, PLG	5.08698e-05	1.01742e-05	3.37171e-05
GO:0017187 Peptidyl-glutamic acid carboxylation	8	1.23267	2.19059e-08	F10, F2, PROZ, VKORC1, F9, F7, PROS1, PROC	5.87717e-05	9.79552e-06	3.89546e-05
GO:0007596 Blood coagulation	24	3.698	2.02037e-07	F11, F10, SERPINA10, F9, F7, PLG, PROC, F13B, P2RX7, FGG, F5, FGA, HNF4A, FGB, CD59, F2, PROZ, VKORC1, SERPINC1, SERPINA1, SERPIND1, CPB2, PROS1, EHD3	0.000541918	7.74348e-05	0.000359276
GO:0006559 L-phenylalanine catabolic process	7	1.07858	8.36683e-07	PCBD1, GSTZ1, HGD, PAH, TAT, HPD, FAH	0.0022423	0.000280563	0.00148784
GO:0055114 Oxidation-reduction process	46	7.08783	1.92052e-06	CYP2U1, PHYHD1, CYP24A1, CYP2J2, HSD17B14, HMGCR, IFI30, AASS, KMO, PAH, HIBADH, RDH8, FMO5, TDO2, CYP27B1, GPX4, GPX3, MIOX, VKORC1, FASN, SPR, NQO1, QSOX1, HPD, ALDH6A1, MSMO1, CYP46A1, PCBD1, SCD, IDO2, HGD, CYP26A1, GRHPR, DBH, CDO1, AAED1, SOD3, CYP4B1, DHFR, L2HGDH, CYP4F3, CP, DCXR, BCO2, RETSAT, CBS	0.0051395	0.000572364	0.00341515
GO:0019835 Cytolysis	8	1.23267	5.6338e-06	C8A, PRF1, C8B, C7, P2RX7, C5, LYZ, C8G	0.0150019	0.00151041	0.010018
GO:0006572 Tyrosine catabolic process	5	0.770416	8.05272e-06	GSTZ1, HGD, TAT, HPD, FAH	0.0213738	0.00196221	0.014319
GO:0051918 Negative regulation of fibrinolysis	6	0.924499	1.28436e-05	SERPINF2, F2, APOH, HRG, CPB2, PLG	0.0338725	0.0028675	0.0228369
GO:0006956 Complement activation	14	2.15716	1.3165e-05	C7, MASP1, MASP2, CFB, C3, C5, COLEC10, C1R, COLEC11, CFHR1, C8A, C8B, CFH, C2	0.0347053	0.00271338	0.0234084
GO:0007597 Blood coagulation, intrinsic pathway	7	1.07858	2.70887e-05	F11, KNG1, A2M, F10, F2, APOH, F9	0.0701016	0.00517797	0.0481602
GO:0006898 Receptor-mediated endocytosis	20	3.08166	4.27941e-05	EGFR, MASP1, LDLR, PRG4, ENPP2, TFR2, SUSD2, HP, VTN, COLEC11, ACKR4, LDLRAP1, CD163, AMBP, MARCO, APOB, HPX, CETP, CFI, DMBT1	0.108472	0.00762537	0.0760723
GO:0006548 Histidine catabolic process	5	0.770416	5.31973e-05	AMDHD1, HNMT, FTCD, HAL, UROC1	0.133014	0.00888108	0.0945571
GO:0071549 Cellular response to dexamethasone stimulus	8	1.23267	5.88484e-05	EGFR, ARG1, EIF4EBP1, AGTR2, SERPINF1, FBXO32, ERRFI1, DDIT4	0.146061	0.00924494	0.104597
GO:0006953 Acute-phase response	9	1.38675	6.13332e-05	APCS, SERPINF2, TFR2, F2, HP, SERPINA1, CD163, EPO, AHSG	0.151735	0.00910067	0.109011
GO:0006729 Tetrahydrobiopterin biosynthetic process	5	0.770416	0.000103363	DHFR, PCBD1, SPR, PTS, GCH1	0.242202	0.0144907	0.183649
GO:0034375 High-density lipoprotein particle remodeling	6	0.924499	0.00013173	APOA4, LCAT, CETP, LIPC, APOM, PLTP	0.297742	0.0175175	0.233993
GO:0006508 Proteolysis	36	5.547	0.000140528	MASP1, MASP2, ADAMTS13, C3, C1R, PRSS2, CFI, C2, F11, HPN, BMP1, CFB, ADAMTS20, AGBL5, GGH, TMPRSS9, COLEC10, F9, MMP16, COLEC11, HGF, TMPRSS6, MMP13, CAPN3, PLG, MMP11, PROC, CAPN1, F5, F2, ADAM22, PHEX, MST1L, CPB2, HABP2, FBXL2	0.314127	0.0177952	0.249603
GO:0008203 Cholesterol metabolic process	11	1.69492	0.000149151	APOA4, APOB, LDLR, APOF, LCAT, INSIG1, CETP, CAT, ANGPTL3, LIPC, LDLRAP1	0.329815	0.0180265	0.264899
GO:0019557 Histidine catabolic process to glutamate and formate	4	0.616333	0.000180286	AMDHD1, FTCD, HAL, UROC1	0.383533	0.020813	0.320113
GO:0019556 Histidine catabolic process to glutamate and formamide	4	0.616333	0.000180286	AMDHD1, FTCD, HAL, UROC1	0.383533	0.020813	0.320113
GO:0031639 Plasminogen activation	5	0.770416	0.00018076	F11, FGG, FGA, FGB, APOH	0.384316	0.0200064	0.320953
GO:0006465 Signal peptide processing	7	1.07858	0.000208434	F10, F2, PROZ, F9, F7, PROS1, PROC	0.428383	0.022123	0.370005
GO:0008652 Cellular amino acid biosynthetic process	7	1.07858	0.00026279	GLS2, BCAT1, ASPG, GPT, PAH, OAT, CBS	0.50597	0.026757	0.466285
GO:0008284 Positive regulation of cell proliferation	33	5.08475	0.000375239	FGF19, AVPR2, CCK, SOX4, CNTFR, ITGB1, IL31RA, EDNRB, IGF1R, AGTR2, PTN, CHRNA7, HSF4, GLP2R, FGF1, EGF, EPO, EGFR, COL18A1, SHMT2, TBX2, ACER2, CHP2, IGF1, HGF, PROX1, MARK4, PLAC8, CAPN1, ADM, F2, BAMBI, TSHR	0.634671	0.0366078	0.665182
GO:0042632 Cholesterol homeostasis	10	1.54083	0.000447057	APOA4, APOB, LDLR, DGAT2, LCAT, CETP, ANGPTL3, LIPC, LDLRAP1, APOM	0.698722	0.0419423	0.792016
GO:0030195 Negative regulation of blood coagulation	5	0.770416	0.000651354	KNG1, APOH, VTN, PROS1, PROC	0.825904	0.0585001	1.15198
GO:0006879 Cellular iron ion homeostasis	8	1.23267	0.00090554	TF, HMOX2, GDF2, HPX, TFR2, SMAD4, CP, TMPRSS6	0.912022	0.0778267	1.59812
GO:0008152 Metabolic process	16	2.46533	0.00110665	FTCDNL1, BCAT1, NCEH1, ARSG, EHHADH, HOGA1, LYZ, TKT, GRHPR, ACSS2, AFMID, OXCT1, INSIG1, UGT2A2, FASN, UGP2	0.948736	0.0913829	1.94975
GO:0044267 Cellular protein metabolic process	13	2.00308	0.00111358	APOA4, APCS, FGA, L2HGDH, F2, LYZ, HSPG2, IGFALS, IGF1, IGFBP1, MMP13, PLG, DMBT1	0.949683	0.0891882	1.96186
GO:0034372 Very-low-density lipoprotein particle remodeling	4	0.616333	0.00145426	APOA4, LCAT, CETP, LIPC	0.979851	0.11159	2.55475
GO:0019441 Tryptophan catabolic process to kynurenine	4	0.616333	0.00145426	TDO2, IDO2, KMO, AFMID	0.979851	0.11159	2.55475
GO:0022617 Extracellular matrix disassembly	10	1.54083	0.0015798	A2M, BMP1, PRSS2, FLOT1, HSPG2, MMP16, MMP13, PLG, MMP11, CAPN1	0.985621	0.117294	2.77238
GO:0061036 Positive regulation of cartilage development	5	0.770416	0.0021354	GDF2, BMP1, SOX6, ZBTB16, CYR61	0.99677	0.151146	3.73004
GO:0042157 Lipoprotein metabolic process	7	1.07858	0.00218571	APOA4, APOB, BMP1, LCAT, HSPG2, CETP, APOM	0.997179	0.150472	3.81632
GO:0090277 Positive regulation of peptide hormone secretion	4	0.616333	0.00226479	FGG, FGA, FGB, TFR2	0.997719	0.15161	3.95179
GO:0006958 Complement activation, classical pathway	11	1.69492	0.00296108	C8A, C8B, C7, C9, C3, MASP2, C5, C1R, CFI, C2, C8G	0.99965	0.188911	5.13679
GO:0055085 Transmembrane transport	19	2.92758	0.00323574	PRF1, SLC13A5, SLC6A1, SLC22A13, SLC16A12, SLC6A13, ABCC12, SLC47A1, SLC25A21, SLC16A2, SLC16A6, SLC25A24, SLC16A9, SLC13A3, ABCC2, SLC5A7, SLC46A3, SLC43A1, ABCA12	0.999833	0.199856	5.60043
GO:0033280 Response to vitamin D	5	0.770416	0.00339096	CYP24A1, CYP27B1, STC2, CD4, TRIM25	0.99989	0.203745	5.8615
GO:0043691 Reverse cholesterol transport	5	0.770416	0.00339096	APOA4, LCAT, CETP, LIPC, APOM	0.99989	0.203745	5.8615
GO:0008218 Bioluminescence	3	0.46225	0.00378259	SERPINA10, SERPIND1, SDC2	0.999962	0.219639	6.51717
GO:0009436 Glyoxylate catabolic process	3	0.46225	0.00378259	HOGA1, AGXT2, AGXT	0.999962	0.219639	6.51717
GO:0015718 Monocarboxylic acid transport	4	0.616333	0.00459857	SLC16A2, SLC16A4, SLC16A6, SLC16A9	0.999996	0.25505	7.86948
GO:0051592 Response to calcium ion	8	1.23267	0.0046111	KCNMA1, EGFR, P2RX7, FGG, FGA, SLC6A1, FGB, CAPN3	0.999996	0.250521	7.8901
GO:0007584 Response to nutrient	9	1.38675	0.00500186	SSTR2, HMGCR, OXCT1, TTPA, SERPINC1, GNPAT, C2, NQO1, GCGR	0.999999	0.26344	8.53099
GO:0000187 Activation of MAPK activity	11	1.69492	0.0051785	P2RX7, C5, C1QTNF2, IGF1, CHRNA7, ADRA2B, HGF, FGF1, EGF, SHC2, GHR	0.999999	0.266227	8.81932
GO:0045907 Positive regulation of vasoconstriction	6	0.924499	0.00533141	EGFR, AVPR2, FGG, FGA, FGB, DBH	0.999999	0.267866	9.06824
GO:0030324 Lung development	9	1.38675	0.00588011	EGFR, ARG1, RBP4, EIF4EBP1, BAG6, PTN, FGF1, RIDA, PROX1	1	0.285847	9.95613
GO:1902042 Negative regulation of extrinsic apoptotic signaling pathway via death domain receptors	6	0.924499	0.00610115	SCRT2, FGG, FGA, FGB, TMBIM1, HGF	1	0.289704	10.3115
GO:0001523 Retinoid metabolic process	8	1.23267	0.00610165	APOA4, RBP4, APOB, PLB1, HSPG2, APOM, BCO2, SDC2	1	0.284748	10.3123
GO:0034116 Positive regulation of heterotypic cell-cell adhesion	4	0.616333	0.00615545	FGG, FGA, FGB, FLOT1	1	0.282026	10.3986
GO:0034374 Low-density lipoprotein particle remodeling	4	0.616333	0.00615545	APOB, AGT, CETP, LIPC	1	0.282026	10.3986
GO:0035879 Plasma membrane lactate transport	4	0.616333	0.00615545	SLC16A4, SLC16A7, SLC16A6, SLC16A12	1	0.282026	10.3986
GO:0043152 Induction of bacterial agglutination	3	0.46225	0.0073849	FGA, FGB, DMBT1	1	0.322906	12.3493
GO:0015746 Citrate transport	3	0.46225	0.0073849	SLC13A5, SLC13A3, SFXN5	1	0.322906	12.3493
GO:0072378 Blood coagulation, fibrin clot formation	3	0.46225	0.0073849	FGG, FGA, FGB	1	0.322906	12.3493
GO:0034638 Phosphatidylcholine catabolic process	3	0.46225	0.0073849	PNPLA8, ENPP2, LIPC	1	0.322906	12.3493
GO:0019448 L-cysteine catabolic process	3	0.46225	0.0073849	CDO1, AGXT, CBS	1	0.322906	12.3493
GO:0042594 Response to starvation	6	0.924499	0.00786876	SSTR2, ADM, ULK2, OXCT1, GNPAT, GCGR	1	0.334757	13.106
GO:0035413 Positive regulation of catenin import into nucleus	4	0.616333	0.00799014	EGFR, BAMBI, EGF, KANK1	1	0.333761	13.2949
GO:0051384 Response to glucocorticoid	8	1.23267	0.00861363	ADM, PTGDS, HNMT, BCHE, CDO1, TAT, AGXT, GHR	1	0.349376	14.2589
GO:0007420 Brain development	15	2.31125	0.00890247	SLC38A3, CADM1, PLXNB2, DSCAML1, AK4, PROX1, SLC7A11, DDIT4, AGTR2, BAG6, APOD, HNMT, OXCT1, CNTNAP2, RIDA	1	0.353527	14.702
GO:0050731 Positive regulation of peptidyl-tyrosine phosphorylation	9	1.38675	0.00922499	VEGFB, CCK, ENPP2, AGT, IGF1, CD4, VTN, HGF, GHR	1	0.358552	15.1943
GO:0051258 Protein polymerization	4	0.616333	0.0101129	FGG, FGA, FGB, VTN	1	0.380251	16.5357
GO:0006809 Nitric oxide biosynthetic process	4	0.616333	0.0101129	SLC7A2, SPR, NQO1, GCH1	1	0.380251	16.5357
GO:0042593 Glucose homeostasis	10	1.54083	0.010537	PDK2, RBP4, SSTR5, HNF4A, PPP1R3G, SOX4, NGFR, PFKM, DBH, GCGR	1	0.387382	17.1693
GO:0006631 Fatty acid metabolic process	7	1.07858	0.0105638	PNPLA8, MSMO1, C3, EHHADH, FASN, ANGPTL3, GHR	1	0.383033	17.2091
GO:0001501 Skeletal system development	12	1.849	0.010603	VDR, BMP3, BMP1, CMKLR1, FGFRL1, SOX4, IGF1, ZBTB16, EXT1, PHEX, SPP2, AHSG	1	0.379147	17.2674
GO:0051897 Positive regulation of protein kinase B signaling	9	1.38675	0.0106056	VEGFB, PTPRJ, EGFR, KIAA1161, CCL3, F10, ZP3, C1QTNF1, F7	1	0.374349	17.2713
GO:0006629 Lipid metabolic process	13	2.00308	0.0113103	LDLR, PLB1, TTPA, PNPLA7, PNPLA8, HNF4A, PTGDS, APOD, APOF, LCAT, PLA1A, LIPC, PLTP	1	0.388739	18.3129
GO:0007598 Blood coagulation, extrinsic pathway	3	0.46225	0.0120157	F10, F9, F7	1	0.40239	19.3432
GO:0031427 Response to methotrexate	3	0.46225	0.0120157	DHFR, SLC22A6, ABCC2	1	0.40239	19.3432
GO:0042311 Vasodilation	4	0.616333	0.0125318	KNG1, EDNRB, AGT, GCH1	1	0.410616	20.0891
GO:0098869 Cellular oxidant detoxification	8	1.23267	0.0127309	GPX4, GPX3, GSTT1, GSTZ1, HP, CAT, AAED1, APOM	1	0.410728	20.3752
GO:0070328 Triglyceride homeostasis	5	0.770416	0.0132034	APOA4, HNF4A, CETP, ANGPTL3, LIPC	1	0.417433	21.05
GO:0005978 Glycogen biosynthetic process	5	0.770416	0.0132034	PPP1R3C, GBE1, PGM1, GYS2, UGP2	1	0.417433	21.05
GO:0048468 Cell development	6	0.924499	0.0137767	MAF, INHBB, BMP3, GDF2, BMP1, HSF4	1	0.426227	21.8618
GO:0051262 Protein tetramerization	6	0.924499	0.0137767	IGF1R, SHMT2, SLC26A5, HMGCR, AASS, CAT	1	0.426227	21.8618
GO:0006520 Cellular amino acid metabolic process	6	0.924499	0.0137767	GLS2, SLC7A2, ASPG, GCAT, PTS, TAT	1	0.426227	21.8618
GO:0042493 Response to drug	20	3.08166	0.0142446	COL18A1, RET, SLC12A5, GGH, AK4, PNP, VEGFB, TOP1, ARG1, P2RX7, CDKN1A, SLC26A5, SLC1A3, APOD, BCHE, OXCT1, GNPAT, PTN, CAT, CPB2	1	0.43225	22.5184
GO:0006810 Transport	22	3.38983	0.0146929	RBP5, RBP7, SLC6A1, ABCB11, SLC12A3, SLC12A5, TTPA, CRAT, ASIC1, SEC14L2, LDLRAP1, SLC16A2, SYNPR, BAG6, PTGDS, SLC7A2, SLC25A10, ABCC2, SLC51A, FABP7, PDZK1, CHRNG	1	0.437609	23.1426
GO:0001525 Angiogenesis	16	2.46533	0.0151469	COL18A1, FZD8, GDF2, HSPG2, ACKR3, JAG1, TMPRSS6, VEGFB, TAL1, APOD, PIK3CA, HRG, ANGPTL3, EGF, FGF1, TNFAIP2	1	0.442895	23.77
GO:0045445 Myoblast differentiation	4	0.616333	0.0152528	HMGCR, DTYMK, IGF1, JAG1	1	0.440562	23.9155
GO:0030335 Positive regulation of cell migration	14	2.15716	0.0158204	COL18A1, EGFR, RET, CCL3, F10, ONECUT1, IGF1, F7, HGF, IGF1R, SEMA3D, ANGPTL3, FGF1, CYR61	1	0.44802	24.6917
GO:0001889 Liver development	8	1.23267	0.0169198	ARG1, CADM1, ONECUT1, PIK3CA, PTN, HGF, AK4, PROX1	1	0.465904	26.1737
GO:0042759 Long-chain fatty acid biosynthetic process	3	0.46225	0.0175967	PLP1, SCD, QKI	1	0.474644	27.0725
GO:0006955 Immune response	25	3.85208	0.0180836	C7, CCL3, C9, CHIA, ENPP2, C3, SUSD2, C1R, VTN, CLNK, TNFRSF4, PNP, IGF1R, CD4, IL2RG, MR1, CMKLR1, PRG4, ACKR4, CTSW, C8A, C8B, CXCL14, IL12A, NGFR	1	0.47943	27.7125
GO:0030301 Cholesterol transport	4	0.616333	0.0182798	APOB, LDLR, LCAT, CETP	1	0.478631	27.969
GO:0042523 Positive regulation of tyrosine phosphorylation of Stat5 protein	4	0.616333	0.0216154	IGF1, GHR, EPO, IL31RA	1	0.533002	32.1992
GO:0055093 Response to hyperoxia	4	0.616333	0.0216154	CDKN1A, BNIP3, CAT, EPO	1	0.533002	32.1992
GO:0048265 Response to pain	4	0.616333	0.0216154	EDNRB, RET, DBH, GCH1	1	0.533002	32.1992
GO:0042572 Retinol metabolic process	5	0.770416	0.0216274	RDH8, RBP4, PLB1, DGAT2, RETSAT	1	0.52862	32.214
GO:0055072 Iron ion homeostasis	5	0.770416	0.0216274	TF, HMOX2, TFR2, TMPRSS6, SFXN5	1	0.52862	32.214
GO:0030168 Platelet activation	10	1.54083	0.022927	FGG, F5, FGA, FGB, ADAMTS13, F2, PIK3CA, HRG, ADRA2B, MERTK	1	0.545116	33.7975
GO:0060395 SMAD protein signal transduction	7	1.07858	0.0236596	INHBB, BMP3, GDF2, BMP1, NCEH1, HNF4A, SMAD4	1	0.552026	34.6746
GO:0009072 Aromatic amino acid family metabolic process	3	0.46225	0.0240537	GSTZ1, PAH, FAH	1	0.553573	35.1419
GO:0001709 Cell fate determination	4	0.616333	0.0252603	NKX6-3, DSCAML1, JAG1, PROX1	1	0.567046	36.5532
GO:0006970 Response to osmotic stress	4	0.616333	0.0252603	KCNMA1, EGFR, SLC2A1, NFAT5	1	0.567046	36.5532
GO:0006814 Sodium ion transport	8	1.23267	0.0264395	SLC38A4, SLC38A3, SLC13A5, SCN3B, SLC12A3, SLC13A3, ASIC1, SLC5A7	1	0.57944	37.9044
GO:0001974 Blood vessel remodeling	5	0.770416	0.0268328	AGTR2, BGN, AGT, JAG1, DBH	1	0.580529	38.3489
GO:0050873 Brown fat cell differentiation	5	0.770416	0.0268328	ALDH6A1, LRG1, BNIP3, PRDM16, PLAC8	1	0.580529	38.3489
GO:0008285 Negative regulation of cell proliferation	23	3.54391	0.0295863	COL18A1, PTPRJ, ADARB1, FGFRL1, SMAD4, SOX4, ZBTB16, WNK2, PROX1, PLG, SFRP5, SSTR5, VDR, SSTR2, CDKN1A, CYP27B1, HNF4A, ADM, BCHE, HRG, WNT9A, FABP7, QSOX1	1	0.612476	41.3784
GO:0008360 Regulation of cell shape	11	1.69492	0.0298843	HPN, CCL3, SLC26A5, PLXNB2, BAIAP2, F2, PTN, GAS2, BAMBI, CDC42EP4, FGD4	1	0.611916	41.6976
GO:0030308 Negative regulation of cell growth	10	1.54083	0.0305758	PTPRJ, CDKN1A, AGTR2, GDF2, CYP27B1, HNF4A, AGT, SMAD4, HRG, ESR2	1	0.616205	42.4323
GO:0006766 Vitamin metabolic process	3	0.46225	0.0313166	CYP24A1, CYP27B1, CYP26A1	1	0.620944	43.2096
GO:0043068 Positive regulation of programmed cell death	3	0.46225	0.0313166	CDKN1A, BNIP3, MARK4	1	0.620944	43.2096
GO:0034383 Low-density lipoprotein particle clearance	3	0.46225	0.0313166	APOB, LDLR, DGAT2	1	0.620944	43.2096
GO:0050900 Leukocyte migration	10	1.54083	0.0320046	APOB, SELL, F2, PIK3CA, DBH, MERTK, PROS1, ITGB1, SLC7A11, PROC	1	0.624911	43.9226
GO:0006935 Chemotaxis	10	1.54083	0.0320046	CCL3, CXCL14, CMKLR1, ENPP2, C5, HRG, ACKR3, ACKR4, SERPIND1, CYR61	1	0.624911	43.9226
GO:0030282 Bone mineralization	5	0.770416	0.0327252	MINPP1, CYP27B1, PTN, PHEX, MMP13	1	0.629127	44.6603
GO:0009636 Response to toxic substance	8	1.23267	0.0332596	CDKN1A, CCL3, SLC6A1, ADAMTS13, TTPA, PON2, NQO1, SLC7A11	1	0.631121	45.2014
GO:0072593 Reactive oxygen species metabolic process	5	0.770416	0.0359325	GLS2, P2RX7, BNIP3, DDIT4, CYR61	1	0.656027	47.8341
GO:0006865 Amino acid transport	5	0.770416	0.0359325	SLC38A4, SLC38A3, SLC7A2, SLC43A1, SLC7A11	1	0.656027	47.8341
GO:0045861 Negative regulation of proteolysis	4	0.616333	0.0380384	KNG1, BAG6, F2, CSTB	1	0.67333	49.8238
GO:0007492 Endoderm development	4	0.616333	0.0380384	ONECUT1, PAX9, SMAD4, EXT1	1	0.67333	49.8238
GO:0008344 Adult locomotory behavior	6	0.924499	0.0384141	HOXD9, CSTB, ADAM22, SEZ6L, TSHR, HOXD10	1	0.673084	50.1711
GO:0070327 Thyroid hormone transport	3	0.46225	0.0393195	SLC16A2, SLCO1C1, ABCC2	1	0.677897	50.9988
GO:0055091 Phospholipid homeostasis	3	0.46225	0.0393195	HNF4A, CETP, ANGPTL3	1	0.677897	50.9988
GO:0010666 Positive regulation of cardiac muscle cell apoptotic process	3	0.46225	0.0393195	HMGCR, AGT, BNIP3	1	0.677897	50.9988
GO:0042158 Lipoprotein biosynthetic process	3	0.46225	0.0393195	APOA4, APOB, LCAT	1	0.677897	50.9988
GO:0006569 Tryptophan catabolic process	3	0.46225	0.0393195	TDO2, IDO2, KMO	1	0.677897	50.9988
GO:0007271 Synaptic transmission, cholinergic	5	0.770416	0.0428726	CHRM4, CHRNA7, SLC5A7, NQO1, CHRNG	1	0.706137	54.1235
GO:0007162 Negative regulation of cell adhesion	5	0.770416	0.0428726	KNG1, RND1, PLXNB2, HRG, ADAM22	1	0.706137	54.1235
GO:0045597 Positive regulation of cell differentiation	5	0.770416	0.0428726	SERPINF2, HSF4, WNT9A, GHR, CYR61	1	0.706137	54.1235
GO:0007160 Cell-matrix adhesion	8	1.23267	0.0433115	FGG, FGA, SNED1, FGB, ADAMTS13, VTN, ANGPTL3, ITGB1	1	0.706155	54.4962
GO:0043065 Positive regulation of apoptotic process	18	2.7735	0.0439457	KNG1, FZD9, KCNMA1, MCF2, SOX4, BNIP3, ZBTB16, ITGB1, JMY, TRIM35, ADM, GADD45G, PTN, DIABLO, HRG, NGFR, BMF, FGD4	1	0.707814	55.0297
GO:0006979 Response to oxidative stress	9	1.38675	0.0448453	EGFR, HMOX2, STC2, GPX4, GPX3, PON2, ABCC2, TAT, SLC7A11	1	0.711612	55.7762
GO:0001666 Response to hypoxia	12	1.849	0.0467105	VEGFB, KCNMA1, HMOX2, ADM, SMAD4, BNIP3, CHRNA7, F7, CAT, SOD3, DDIT4, EPO	1	0.722923	57.287
GO:0032940 Secretion by cell	3	0.46225	0.0479997	STX1A, MERTK, ABCA12	1	0.729288	58.3026
GO:0046470 Phosphatidylcholine metabolic process	3	0.46225	0.0479997	APOA4, LCAT, CETP	1	0.729288	58.3026
GO:0055088 Lipid homeostasis	5	0.770416	0.0505134	APOA4, HNF4A, CETP, ANGPTL3, ABCA12	1	0.744219	60.2177
GO:0030198 Extracellular matrix organization	13	2.00308	0.051256	RECK, COL18A1, FGG, BGN, FGA, FGB, ADAMTS20, HSPG2, VTN, MFAP2, ITGB1, TMPRSS6, CYR61	1	0.74604	60.7674
GO:0070374 Positive regulation of ERK1 and ERK2 cascade	12	1.849	0.0517254	FGF19, VEGFB, EGFR, FGG, CCL3, FGA, FGB, HMGCR, SERPINF2, ACKR3, FGF1, EPO	1	0.745935	61.1112
GO:0051260 Protein homooligomerization	12	1.849	0.0552628	PRF1, KCNC4, SLC6A1, C1QTNF1, FGFRL1, C1QTNF2, FLOT1, CLDN1, SLC22A6, KCNG4, EHD3, GCH1	1	0.766042	63.6117
GO:0045766 Positive regulation of angiogenesis	9	1.38675	0.0556128	GDF2, ADM, C3, LRG1, C5, CHRNA7, HGF, ANGPTL3, FGF1	1	0.765028	63.8506
GO:0006869 Lipid transport	7	1.07858	0.0556312	NME4, APOA4, APOD, APOF, CETP, PLTP, ABCA12	1	0.761942	63.8632
GO:0007399 Nervous system development	17	2.61941	0.0558196	FGF19, FZD9, CYP46A1, SCN3B, GLIS2, CNTFR, JAG1, NRN1, MYT1, MARK4, EDNRB, APOB, CRMP1, PTN, FABP7, TSHR, OLFM1	1	0.75995	63.9912
GO:0046135 Pyrimidine nucleoside catabolic process	3	0.46225	0.0572984	UPB1, UPP2, DPYS	1	0.765992	64.981
GO:0014075 Response to amine	3	0.46225	0.0572984	ARG1, HNMT, ADAMTS13	1	0.765992	64.981
GO:0001775 Cell activation	3	0.46225	0.0572984	CCL3, CD59, IGF1	1	0.765992	64.981
GO:0033197 Response to vitamin E	3	0.46225	0.0572984	ARG1, CAT, FKBP1B	1	0.765992	64.981
GO:0007169 Transmembrane receptor protein tyrosine kinase signaling pathway	8	1.23267	0.0577266	EGFR, IGF1R, STYK1, RET, CD4, CLNK, SHC2, IL31RA	1	0.765495	65.2628
GO:0010629 Negative regulation of gene expression	10	1.54083	0.0592105	FGF19, VEGFB, CDKN1A, CCL3, STC2, LDLR, SERPINF1, C1QTNF3, AGT, OLFM1	1	0.771292	66.2229
GO:0001816 Cytokine production	4	0.616333	0.0592373	MAF, NFAT5, CD4, DBH	1	0.768417	66.24
GO:0050715 Positive regulation of cytokine secretion	4	0.616333	0.0592373	AGTR2, CLEC4E, CADM1, C1QTNF3	1	0.768417	66.24
GO:0045740 Positive regulation of DNA replication	5	0.770416	0.0632762	EGFR, IGF1R, DNA2, IGF1, EPO	1	0.788182	68.7266
GO:0006024 Glycosaminoglycan biosynthetic process	5	0.770416	0.0632762	HS3ST1, HSPG2, EXT1, SDC2, HS3ST3B1	1	0.788182	68.7266
GO:0042102 Positive regulation of T cell proliferation	6	0.924499	0.0641739	ZP3, CD59, BTNL2, IL12A, CD4, PNP	1	0.790069	69.2553
GO:0051289 Protein homotetramerization	6	0.924499	0.0641739	SHMT2, PCBD1, GPX3, DPYS, CAT, DCXR	1	0.790069	69.2553
GO:0050999 Regulation of nitric-oxide synthase activity	4	0.616333	0.0652417	EGFR, SPR, PTS, GCH1	1	0.792794	69.8732
GO:0046487 Glyoxylate metabolic process	4	0.616333	0.0652417	HOGA1, AGXT2, GRHPR, AGXT	1	0.792794	69.8732
GO:0019430 Removal of superoxide radicals	3	0.46225	0.0671601	APOA4, NQO1, SOD3	1	0.79971	70.9539
GO:0030277 Maintenance of gastrointestinal epithelium	3	0.46225	0.0671601	MUC2, RBP4, PBLD	1	0.79971	70.9539
GO:0030212 Hyaluronan metabolic process	3	0.46225	0.0671601	ITIH2, ITIH3, HGF	1	0.79971	70.9539
GO:0035815 Positive regulation of renal sodium excretion	3	0.46225	0.0671601	EDNRB, AGTR2, AGT	1	0.79971	70.9539
GO:0031623 Receptor internalization	5	0.770416	0.0678722	ADM, ACKR3, LDLRAP1, ITGB1, GHR	1	0.800463	71.3457
GO:0046718 Viral entry into host cell	7	1.07858	0.0680124	NCAM1, LDLR, CD209, CLDN1, SCARB2, TNFRSF4, ITGB1	1	0.79841	71.4222
GO:0001503 Ossification	7	1.07858	0.0680124	FZD9, EGFR, MINPP1, GDF2, BMP1, EXT1, AHSG	1	0.79841	71.4222
GO:0071422 Succinate transmembrane transport	2	0.308166	0.0706473	SLC13A5, SLC13A3	1	0.808313	72.8254
GO:0007497 Posterior midgut development	2	0.308166	0.0706473	EDNRB, RET	1	0.808313	72.8254
GO:0007199 G-protein coupled receptor signaling pathway coupled to cGMP nucleotide second messenger	2	0.308166	0.0706473	AGTR2, AGT	1	0.808313	72.8254
GO:0019265 Glycine biosynthetic process, by transamination of glyoxylate	2	0.308166	0.0706473	AGXT2, AGXT	1	0.808313	72.8254
GO:0097460 Ferrous iron import into cell	2	0.308166	0.0706473	TF, TFR2	1	0.808313	72.8254
GO:0043648 Dicarboxylic acid metabolic process	2	0.308166	0.0706473	GRHPR, ACOT4	1	0.808313	72.8254
GO:0002067 Glandular epithelial cell differentiation	2	0.308166	0.0706473	NKX6-3, IL31RA	1	0.808313	72.8254
GO:0019518 L-threonine catabolic process to glycine	2	0.308166	0.0706473	TDH, GCAT	1	0.808313	72.8254
GO:0006982 Response to lipid hydroperoxide	2	0.308166	0.0706473	APOA4, GPX3	1	0.808313	72.8254
GO:0007166 Cell surface receptor signaling pathway	16	2.46533	0.0708943	EGFR, C5, GCGR, MARCO, EDNRB, P2RX7, AGTR2, CHRM4, AGT, CD59, F2, CD4, GLP2R, MERTK, ADGRL3, BRD8	1	0.806808	72.9536
GO:0048678 Response to axon injury	4	0.616333	0.0715133	FLRT3, ARG1, APOD, EPO	1	0.807038	73.2722
GO:0016525 Negative regulation of angiogenesis	6	0.924499	0.0718221	GDF2, SERPINF1, AGT, APOH, PTN, HRG	1	0.805843	73.4298
GO:0051965 Positive regulation of synapse assembly	6	0.924499	0.0718221	FLRT3, AMIGO2, FLRT1, LRRN1, EEF2K, ADGRL3	1	0.805843	73.4298
GO:0007568 Aging	11	1.69492	0.0747871	EDNRB, ARG1, ADM, APOD, SERPINF1, HMGCR, AGT, IGFBP1, CAT, NQO1, EPO	1	0.816503	74.8994
GO:0046685 Response to arsenic-containing substance	3	0.46225	0.0775323	CDKN1A, SERPINF1, ABCC2	1	0.82556	76.1913
GO:0040007 Growth	4	0.616333	0.0780439	INHBB, BMP3, GDF2, FOXP2	1	0.8252	76.425
GO:0045893 Positive regulation of transcription, DNA-templated	26	4.00616	0.0799072	GDF2, GLIS2, SOX4, RORB, ZBTB16, PRDM16, SEC14L2, IL31RA, TAL1, AGTR2, MDFIC, AGT, EGF, EPO, RET, ZP3, PCBD1, SMAD4, IGF1, ESR2, CAPN3, PROX1, HNF4A, SALL1, BAMBI, TP53INP2	1	0.830237	77.2581
GO:0001649 Osteoblast differentiation	8	1.23267	0.0810719	CYP24A1, BMP3, CCL3, GDF2, FASN, CAT, TP53INP2, CYR61	1	0.832395	77.7646
GO:0007187 G-protein coupled receptor signaling pathway, coupled to cyclic nucleotide second messenger	5	0.770416	0.0826569	SSTR5, SSTR2, MC2R, MC5R, TSHR	1	0.83608	78.4368
GO:0043627 Response to estrogen	6	0.924499	0.084186	CYP27B1, DTYMK, TRIM25, F7, ABCC2, EPO	1	0.839435	79.0672
GO:0045471 Response to ethanol	8	1.23267	0.0843236	RBP4, EIF4EBP1, HMGCR, OXCT1, GGH, CAT, CDO1, NQO1	1	0.837664	79.123
GO:0045909 Positive regulation of vasodilation	4	0.616333	0.0848246	EGFR, AGTR2, ADM, AGT	1	0.83723	79.3252
GO:0005977 Glycogen metabolic process	4	0.616333	0.0848246	PPP1R3C, GBE1, PPP1R3B, UGP2	1	0.83723	79.3252
GO:0002376 Immune system process	4	0.616333	0.0848246	BAG6, CADM1, IDO2, HP	1	0.83723	79.3252
GO:0060412 Ventricular septum morphogenesis	4	0.616333	0.0848246	FGFRL1, SMAD4, SOX4, PROX1	1	0.83723	79.3252
GO:0048015 Phosphatidylinositol-mediated signaling	8	1.23267	0.087649	FGF19, EGFR, IGF1R, ZP3, PIK3CA, IGF1, FGF1, EGF	1	0.845025	80.431
GO:0031100 Organ regeneration	5	0.770416	0.0879089	CDKN1A, ADM, F7, HGF, LPIN1	1	0.843738	80.5298
GO:0045860 Positive regulation of protein kinase activity	5	0.770416	0.0879089	CDKN1A, ZP3, MMD2, CD4, CYR61	1	0.843738	80.5298
GO:0051781 Positive regulation of cell division	5	0.770416	0.0879089	VEGFB, TAL1, PTN, CAT, FGF1	1	0.843738	80.5298
GO:0048009 Insulin-like growth factor receptor signaling pathway	3	0.46225	0.0883657	IGF1R, IGF1, GHR	1	0.843139	80.7025
GO:0043537 Negative regulation of blood vessel endothelial cell migration	3	0.46225	0.0883657	AGTR2, GDF2, HRG	1	0.843139	80.7025
GO:0030194 Positive regulation of blood coagulation	3	0.46225	0.0883657	F2, APOH, F7	1	0.843139	80.7025
GO:0000038 Very long-chain fatty acid metabolic process	3	0.46225	0.0883657	ACOT2, SLC27A6, ACOT4	1	0.843139	80.7025
GO:0009058 Biosynthetic process	4	0.616333	0.0918466	FASN, GCAT, TAT, PBLD	1	0.852615	81.9717
GO:0006006 Glucose metabolic process	6	0.924499	0.0930113	PDK2, APOD, ONECUT1, PGM1, PIK3CA, DCXR	1	0.854262	82.3784
GO:0010862 Positive regulation of pathway-restricted SMAD protein phosphorylation	5	0.770416	0.093318	INHBB, BMP3, GDF2, BMP1, SMAD4	1	0.853175	82.4841
GO:0030513 Positive regulation of BMP signaling pathway	4	0.616333	0.0991003	GDF2, KCP, SMAD4, CYR61	1	0.868533	84.3677
GO:0015695 Organic cation transport	3	0.46225	0.0996138	SLC22A13, SLC47A1, SLC22A2	1	0.86806	84.5254
GO:0045725 Positive regulation of glycogen biosynthetic process	3	0.46225	0.0996138	PPP1R3G, C1QTNF2, IGF1	1	0.86806	84.5254

## Sheet: 25% to 25% MF
Gene Ontology Term (Molecular Function)	Gene Count	% of Genes	P-value	Gene Symbols	Bonferroni	Benjamini	FDR
Increased relative to control diet (48% to 38% protein)
GO:0044822 Poly(A) RNA binding	50	17.9856	1.11897e-11	ZNFX1, UTP18, UTP15, EBNA1BP2, GRWD1, LRRC59, MRPL37, DHX30, GNL3, NOL6, DDX39A, EFTUD2, G3BP1, TBRG4, NOC2L, NOP2, NOL10, KPNA2, FASTKD5, WDR46, UTP3, ASS1, FKBP4, BMS1, PDAP1, DDX47, AATF, SUPV3L1, NAT10, TES, PLEC, TBL3, PDCD11, RRP12, TBL2, TSR1, EPPK1, GRSF1, TRIM25, RPF2, ANXA2, EIF4E, NOLC1, IFIT5, RPL7L1, PPRC1, WDR3, RRS1, HSPD1, UTP14A	5.31512e-09	5.31512e-09	1.59974e-08
GO:0004812 Aminoacyl-tRNA ligase activity	5	1.79856	0.000100559	IARS, WARS, LARS, VARS, MARS	0.0466452	0.0236011	0.143669
GO:0001618 Virus receptor activity	7	2.51799	0.000628132	PVR, MRC1, CD209, IDE, ITGA2, CXADR, CLEC4M	0.258037	0.0946969	0.89427
GO:0051082 Unfolded protein binding	8	2.8777	0.00134184	DNAJB11, HEATR3, SIL1, RUVBL2, HSPD1, HSPA5, LMAN1, TAPBP	0.471548	0.147388	1.90135
GO:0051087 Chaperone binding	7	2.51799	0.00135627	VWF, BAX, SACS, HSPD1, HSPA5, DNAJC3, TIMM44	0.475161	0.120967	1.9216
GO:0005525 GTP binding	15	5.39568	0.00203981	GIMAP4, TSR1, GIMAP7, EFTUD2, GIMAP8, FKBP4, IFI44L, BMS1, URGCP, GMPPB, NOLC1, RAB29, MX1, SEPT7, GNL3	0.620879	0.149261	2.877
GO:0005524 ATP binding	37	13.3094	0.00305278	ABCF2, NARS, ASS1, FKBP4, IDE, VARS, BMS1, RIOK2, TRIB2, NMRK2, IARS, WARS, ACVR1B, ATAD3A, DDX47, NLRC3, LARS, HSPA4, SUPV3L1, NAT10, HSPA5, ITPK1, DHX30, MARS, DDX39A, PDXK, HKDC1, G3BP1, TIMM44, EPHA2, TARS, NOLC1, SMARCA5, RUVBL2, HSPD1, ABCC5, PPP5C	0.765966	0.187362	4.27694
GO:0005537 Mannose binding	4	1.43885	0.00314034	MRC1, CD209, LMAN1, CLEC4M	0.775529	0.17035	4.39706
GO:0005515 Protein binding	154	55.3957	0.00399756	PVR, LDHA, OCLN, MMP9, IDE, STOML2, MMP3, NMRK2, CXCL10, TAPBP, TMEM147, TRAK2, DNAJB11, ELOVL3, RAB29, WDR77, SERPINE1, ELOVL7, MX1, DHX30, PITX1, GNL3, DDX39A, GJD3, FECH, EFTUD2, SOCS1, TBRG4, FADD, PLAUR, WDR92, TNS4, LETM1, NOP2, VEGFA, SMARCA5, PELO, PRDM1, SEPT7, FASTKD5, PPP5C, RTP3, RTP2, MRPS16, ASS1, DRD3, TDRD7, TNFRSF12A, CHCHD4, RCC1, LMAN1, ITGAM, ADA, GMPPB, ISYNA1, DDX47, CSE1L, …	0.850827	0.190554	5.5657
GO:0098641 Cadherin binding involved in cell-cell adhesion	12	4.31655	0.00445509	LDHA, EVPL, PPL, TRIM29, LRRC59, TRIM25, HSPA5, SEPT7, EPHA2, ANXA2, PLEC, TES	0.880076	0.191108	6.18398
GO:0004222 Metalloendopeptidase activity	7	2.51799	0.00711353	MMP9, MMP19, IDE, PITRM1, ZMPSTE24, PAPPA2, MMP3	0.966325	0.265285	9.70266
GO:0002161 Aminoacyl-tRNA editing activity	3	1.07914	0.00930026	IARS, LARS, VARS	0.988184	0.309167	12.5046
GO:0004004 ATP-dependent RNA helicase activity	5	1.79856	0.0163413	DDX39A, DDX47, G3BP1, SUPV3L1, DHX30	0.999601	0.452295	20.9867
GO:0005102 Receptor binding	12	4.31655	0.0179953	PVR, CXCL1, MAG, TRAK2, VTCN1, IDE, SERPINE1, STOML2, CXADR, CD200, CXCL10, PLAUR	0.999821	0.459961	22.865
GO:0031403 Lithium ion binding	2	0.719424	0.0297508	IMPA1, PDXK	0.999999	0.615729	35.0653
GO:0000049 tRNA binding	4	1.43885	0.0409088	IARS, XPOT, IFIT5, MARS	1	0.710622	44.9624
GO:0042803 Protein homodimerization activity	18	6.47482	0.0488683	PVR, ODC1, IMPA1, PDXK, GIMAP7, IDE, S100A10, TARS, VWF, ATF3, SDS, BAX, HMOX1, VEGFA, CEACAM5, GALE, SUPV3L1, CD200	1	0.753386	51.1441
GO:0016887 ATPase activity	7	2.51799	0.0577843	DDX39A, ABCF2, IDE, SMARCA5, RUVBL2, HSPD1, HSPA5	1	0.792099	57.2989
GO:0042802 Identical protein binding	18	6.47482	0.058612	DDX39A, LDHA, IMPA1, ASS1, MMP9, FADD, CXADR, VWF, ATF3, BAX, VEGFA, C1QL2, RUVBL2, CEACAM5, GALE, TNIP1, SEPT7, PPP5C	1	0.77909	57.832
GO:0002020 Protease binding	5	1.79856	0.0653764	VWF, CASP3, SERPINE1, FADD, ANXA2	1	0.799265	61.9629
GO:0042605 Peptide antigen binding	3	1.07914	0.0655357	CD209, CLEC4M, TAPBP	1	0.784148	62.0555
GO:0034945 2,6-dimethyl-5-methylene-3-oxo-heptanoyl-CoA C-acetyltransferase activity	2	0.719424	0.0727319	MBOAT7, LPCAT4	1	0.804146	66.0258
GO:0016406 Carnitine O-acyltransferase activity	2	0.719424	0.0727319	MBOAT7, LPCAT4	1	0.804146	66.0258
GO:0034848 Naphthyl-2-oxomethyl-succinyl-CoA succinyl transferase activity	2	0.719424	0.0727319	MBOAT7, LPCAT4	1	0.804146	66.0258
GO:0032216 Glucosaminyl-phosphotidylinositol O-acyltransferase activity	2	0.719424	0.0727319	MBOAT7, LPCAT4	1	0.804146	66.0258
GO:0034737 Ergosterol O-acyltransferase activity	2	0.719424	0.0727319	MBOAT7, LPCAT4	1	0.804146	66.0258
GO:0016751 S-succinyltransferase activity	2	0.719424	0.0727319	MBOAT7, LPCAT4	1	0.804146	66.0258
GO:0043741 L-2-aminoadipate N-acetyltransferase activity	2	0.719424	0.0727319	MBOAT7, LPCAT4	1	0.804146	66.0258
GO:0018030 Peptidyl-lysine N6-myristoyltransferase activity	2	0.719424	0.0727319	MBOAT7, LPCAT4	1	0.804146	66.0258
GO:0034919 Butyryl-CoA 2-C-propionyltransferase activity	2	0.719424	0.0727319	MBOAT7, LPCAT4	1	0.804146	66.0258
GO:0004147 Dihydrolipoamide branched chain acyltransferase activity	2	0.719424	0.0727319	MBOAT7, LPCAT4	1	0.804146	66.0258
GO:0016419 S-malonyltransferase activity	2	0.719424	0.0727319	MBOAT7, LPCAT4	1	0.804146	66.0258
GO:0043806 Keto acid formate lyase activity	2	0.719424	0.0727319	MBOAT7, LPCAT4	1	0.804146	66.0258
GO:0019186 Acyl-CoA N-acyltransferase activity	2	0.719424	0.0727319	MBOAT7, LPCAT4	1	0.804146	66.0258
GO:0008951 Palmitoleoyl [acyl-carrier-protein]-dependent acyltransferase activity	2	0.719424	0.0727319	MBOAT7, LPCAT4	1	0.804146	66.0258
GO:0034915 2-methylhexanoyl-CoA C-acetyltransferase activity	2	0.719424	0.0727319	MBOAT7, LPCAT4	1	0.804146	66.0258
GO:0018711 Benzoyl acetate-CoA thiolase activity	2	0.719424	0.0727319	MBOAT7, LPCAT4	1	0.804146	66.0258
GO:0016750 O-succinyltransferase activity	2	0.719424	0.0727319	MBOAT7, LPCAT4	1	0.804146	66.0258
GO:0034851 2,4,4-trimethyl-3-oxopentanoyl-CoA 2-C-propanoyl transferase activity	2	0.719424	0.0727319	MBOAT7, LPCAT4	1	0.804146	66.0258
GO:0034738 Lanosterol O-acyltransferase activity	2	0.719424	0.0727319	MBOAT7, LPCAT4	1	0.804146	66.0258
GO:0046941 Azetidine-2-carboxylic acid acetyltransferase activity	2	0.719424	0.0727319	MBOAT7, LPCAT4	1	0.804146	66.0258
GO:0090595 Acetyl-CoA:L-lysine N6-acetyltransferase	2	0.719424	0.0727319	MBOAT7, LPCAT4	1	0.804146	66.0258
GO:0016753 O-sinapoyltransferase activity	2	0.719424	0.0727319	MBOAT7, LPCAT4	1	0.804146	66.0258
GO:0016749 N-succinyltransferase activity	2	0.719424	0.0727319	MBOAT7, LPCAT4	1	0.804146	66.0258
GO:0019705 Protein-cysteine S-myristoyltransferase activity	2	0.719424	0.0727319	MBOAT7, LPCAT4	1	0.804146	66.0258
GO:0016414 O-octanoyltransferase activity	2	0.719424	0.0727319	MBOAT7, LPCAT4	1	0.804146	66.0258
GO:0016418 S-acetyltransferase activity	2	0.719424	0.0727319	MBOAT7, LPCAT4	1	0.804146	66.0258
GO:0018031 Peptidyl-lysine N6-palmitoyltransferase activity	2	0.719424	0.0727319	MBOAT7, LPCAT4	1	0.804146	66.0258
GO:0016454 C-palmitoyltransferase activity	2	0.719424	0.0727319	MBOAT7, LPCAT4	1	0.804146	66.0258
GO:0018712 3-hydroxybutyryl-CoA thiolase activity	2	0.719424	0.0727319	MBOAT7, LPCAT4	1	0.804146	66.0258
GO:0018713 3-ketopimelyl-CoA thiolase activity	2	0.719424	0.0727319	MBOAT7, LPCAT4	1	0.804146	66.0258
GO:0001948 Glycoprotein binding	4	1.43885	0.0738597	VWF, IDE, HSPA5, ITGAM	1	0.794977	66.6118
GO:0008536 Ran GTPase binding	3	1.07914	0.0739789	XPOT, CSE1L, IPO4	1	0.78154	66.6731
GO:0043849 Ras palmitoyltransferase activity	2	0.719424	0.0866332	MBOAT7, LPCAT4	1	0.821245	72.6244
GO:0016412 Serine O-acyltransferase activity	2	0.719424	0.0866332	MBOAT7, LPCAT4	1	0.821245	72.6244
GO:0052858 Peptidyl-lysine N-acetyltransferase activity, acting on acetyl phosphate as donor	2	0.719424	0.0866332	MBOAT7, LPCAT4	1	0.821245	72.6244
GO:0016416 O-palmitoyltransferase activity	2	0.719424	0.0866332	MBOAT7, LPCAT4	1	0.821245	72.6244
GO:0031849 Olfactory receptor binding	2	0.719424	0.0866332	RTP3, RTP2	1	0.821245	72.6244
GO:0034511 U3 snoRNA binding	2	0.719424	0.0866332	TSR1, BMS1	1	0.821245	72.6244
GO:0030544 Hsp70 protein binding	3	1.07914	0.0872454	BAX, PPID, SACS	1	0.811332	72.8856
Decreased relative to control diet (48% to 38% protein)
GO:0004866 Endopeptidase inhibitor activity	13	2.00308	7.17805e-09	RECK, A2M, CPAMD8, SERPINF2, C3, C5, CSTB, ITIH2, ITIH3, SERPIND1, PROS1, SPP2, AHSG	6.41716e-06	6.41716e-06	1.11791e-05
GO:0004252 Serine-type endopeptidase activity	29	4.46841	9.74313e-08	MASP1, C3, MASP2, HP, C1R, PRSS2, PROZ, C2, CFI, F11, HPN, BMP1, F10, CFB, COLEC10, TMPRSS9, F9, COLEC11, F7, HGF, MMP13, TMPRSS6, PLG, MMP11, PROC, F5, F2, MST1L, HABP2	8.70998e-05	4.35508e-05	0.000151739
GO:0005102 Receptor binding	34	5.23883	3.31924e-07	A2M, CADM1, C3, EHHADH, C5, ACOT2, CNTFR, AGXT, FKBP1B, ACOT4, FGG, FGA, FGB, APOF, C1QTNF2, GNPAT, HRG, CAT, ANGPTL2, ABCA12, KNG1, FZD8, BMP3, GUSB, F7, CRAT, PLG, P2RX7, STYK1, RND1, HNF4A, ADM, F2, IGFBP1	0.000296696	9.89084e-05	0.000516936
GO:0005044 Scavenger receptor activity	11	1.69492	5.19699e-06	MARCO, HPN, PRG4, ENPP2, SUSD2, ACKR3, VTN, CFI, ACKR4, DMBT1, CD163	0.00463534	0.00116085	0.00809347
GO:0020037 Heme binding	18	2.7735	6.31537e-06	CYP2U1, SUOX, CYP24A1, CYP2J2, STC2, CYP46A1, IDO2, CYP26A1, CYP4B1, AMBP, HMOX2, TDO2, CYP27B1, HEBP1, HRG, CYP4F3, CAT, CBS	0.00563005	0.00112855	0.0098351
GO:0008201 Heparin binding	19	2.92758	1.35433e-05	KNG1, F11, SERPINA10, SELL, FGFRL1, VTN, SOD3, VEGFB, APOB, CFH, SERPINC1, APOH, PTN, HRG, SERPIND1, ANGPTL3, FGF1, LIPC, CYR61	0.0120348	0.00201593	0.0210903
GO:0004867 Serine-type endopeptidase inhibitor activity	14	2.15716	3.38412e-05	RECK, A2M, SERPINA10, AMBP, SERPINF1, CPAMD8, SERPINF2, AGT, SERPINC1, SERPINA1, ITIH2, HRG, SERPIND1, ITIH3	0.0298015	0.00431275	0.0526913
GO:0005319 Lipid transporter activity	7	1.07858	4.65995e-05	APOA4, APOB, APOD, APOF, CETP, APOM, ABCA12	0.040805	0.00519408	0.0725494
GO:0016597 Amino acid binding	7	1.07858	8.44808e-05	SHMT2, TDO2, SLC1A3, DPYS, PAH, TAT, AGXT	0.0727472	0.008357	0.131489
GO:0042803 Protein homodimerization activity	47	7.24191	9.51497e-05	CADM1, SNX6, MASP1, HMGCR, NR6A1, BNIP3, DSCAML1, ZBTB16, AGXT, GCH1, APOA4, OXCT1, FASN, GSTZ1, GYS2, CHRNA7, CD4, SLC22A6, CAT, SLC51A, PTS, GHR, FLRT3, FZD9, PDK2, STC2, GIMAP7, ASMT, HOGA1, SMAD4, TKT, PFKM, GRHPR, ACTN3, FOXP2, VEGFB, AMBP, INHBB, P2RX7, SLC26A5, HNF4A, DGAT2, SERPINF2, QPRT, EXT1, RIDA, CBS	0.08155	0.0084707	0.148083
GO:0015293 Symporter activity	9	1.38675	0.000371068	SLC16A2, SLC38A4, SLC38A3, SLC1A3, SLC16A4, SLC16A7, SLC16A6, SLC16A9, SLC16A12	0.282366	0.0297129	0.57634
GO:0005509 Calcium ion binding	44	6.77966	0.000461453	PRF1, REPS2, LDLR, MASP1, CABP2, MASP2, ADAMTS13, ENPP2, FSTL4, C1R, JAG1, ITSN2, GCH1, HMCN1, SLC25A24, SMOC1, PRSS2, PROZ, EEF2K, OIT3, EGF, EHD3, RET, F10, S100P, BMP1, APCS, SCUBE2, CHP2, HSPG2, F9, MMP16, F7, ACTN3, MMP13, CAPN3, CAPN1, PROC, MMP11, SNED1, F2, ADGRL3, PROS1, HABP2	0.338095	0.0338017	0.716254
GO:0008083 Growth factor activity	16	2.46533	0.000598451	FGF19, BMP3, GDF2, BMP1, IGF1, JAG1, HGF, VEGFB, INHBB, AGT, F2, IL12A, PTN, ANGPTL3, FGF1, EGF	0.414433	0.0403315	0.927973
GO:0005215 Transporter activity	18	2.7735	0.000798011	RBP5, RBP4, RBP7, SLC13A5, ABCB11, SLC12A3, TTPA, SEC14L2, SLC16A2, SYNPR, PTGDS, APOD, SLC13A3, SLC5A7, SLC51A, FABP7, PDZK1, ABCA12	0.510175	0.0497014	1.23562
GO:0030170 Pyridoxal phosphate binding	9	1.38675	0.000800784	BCAT1, SHMT2, GCAT, GPT, AGXT2, OAT, TAT, AGXT, CBS	0.511388	0.0466239	1.23989
GO:0008028 Monocarboxylic acid transmembrane transporter activity	5	0.770416	0.000836616	SLC16A2, SLC16A4, SLC16A7, SLC16A6, SLC16A9	0.526805	0.0456889	1.29503
GO:0042802 Identical protein binding	44	6.77966	0.00110062	BCAT1, CCL3, LDLR, HSD17B14, BNIP3, VTN, ZBTB16, GRAMD3, PBLD, CLDN15, IGF1R, TDO2, CLK2, BCHE, UBASH3B, DRAP1, C1QTNF2, SLC2A1, APOH, MNS1, SERPINA1, PTS, NQO1, COL18A1, EGFR, SHMT2, PCBD1, ASMT, BAIAP2, LYZ, SMAD4, HGD, PFKM, HGF, RAD52, HSPB8, CLDN1, PON2, CLDN2, AGXT2, OAT, UGP2, DCXR, CBS	0.626373	0.0562666	1.70043
GO:0036094 Small molecule binding	4	0.616333	0.00135796	AMBP, RBP4, APOD, PTGDS	0.703242	0.0652638	2.09408
GO:0016810 Hydrolase activity, acting on carbon-nitrogen (but not peptide) bonds	5	0.770416	0.00195813	AMDHD1, BTD, CRMP1, UPB1, DPYS	0.826622	0.0881003	3.00645
GO:0001848 Complement binding	4	0.616333	0.00211617	C8A, CFB, CD59, C8G	0.84951	0.0903477	3.24538
GO:0019855 Calcium channel inhibitor activity	4	0.616333	0.00430224	AMBP, STX1A, PACSIN3, FKBP1B	0.978816	0.167688	6.49429
GO:0016209 Antioxidant activity	5	0.770416	0.00466313	APOA4, HP, CAT, AAED1, APOM	0.98468	0.172988	7.0207
GO:0015129 Lactate transmembrane transporter activity	4	0.616333	0.00576243	SLC16A4, SLC16A7, SLC16A6, SLC16A12	0.994296	0.201189	8.60721
GO:0003824 Catalytic activity	15	2.31125	0.00668187	BCAT1, EHHADH, GCAT, FTCD, HAL, TKT, DBH, ACSS2, CAPN3, PNP, PBLD, BCHE, TDH, FASN, GSTZ1	0.997505	0.220993	9.91465
GO:0015137 Citrate transmembrane transporter activity	3	0.46225	0.00705135	SLC13A5, SLC13A3, SFXN5	0.998211	0.22357	10.4351
GO:0001948 Glycoprotein binding	8	1.23267	0.00761057	EGFR, STX1A, LDLR, TFR2, APOH, CD4, SERPINA1, F7	0.998919	0.231018	11.2175
GO:0019841 Retinol binding	4	0.616333	0.0094791	RBP5, RBP4, RBP7, C8G	0.9998	0.270474	13.7855
GO:0004622 Lysophospholipase activity	5	0.770416	0.010601	PNPLA7, PNPLA8, PLB1, ENPP2, ASPG	0.999927	0.28843	15.2938
GO:0001618 Virus receptor activity	8	1.23267	0.0112879	NCAM1, LDLR, CD209, CLDN1, CD4, SCARB2, TNFRSF4, ITGB1	0.999961	0.295281	16.205
GO:0005178 Integrin binding	10	1.54083	0.0116069	EGFR, ADAMTS13, IGF1, VTN, ACTN3, ADAM22, ANGPTL3, FGF1, ITGB1, CYR61	0.999971	0.293836	16.6251
GO:0030247 Polysaccharide binding	4	0.616333	0.0117537	PRG4, ENPP2, SUSD2, VTN	0.999974	0.288919	16.8177
GO:0070402 NADPH binding	4	0.616333	0.0143146	DHFR, HMGCR, FASN, GRHPR	0.999997	0.331556	20.1121
GO:0005506 Iron ion binding	12	1.849	0.0192739	CYP2U1, CYP24A1, CYP2J2, MSMO1, CYP27B1, CYP46A1, SCD, MIOX, CYP26A1, CYP4F3, PAH, CYP4B1	1	0.409771	26.1476
GO:0050839 Cell adhesion molecule binding	7	1.07858	0.021352	FGG, FGA, CADM1, FGB, SELL, PKP3, ITGB1	1	0.433066	28.5475
GO:0005520 Insulin-like growth factor binding	4	0.616333	0.0237503	IGF1R, IGFALS, IGFBP1, CYR61	1	0.458803	31.2264
GO:0019825 Oxygen binding	6	0.924499	0.0239532	CYP2U1, TDO2, CYP26A1, CYP4F3, CBS, CYP4B1	1	0.452327	31.4486
GO:0015171 Amino acid transmembrane transporter activity	6	0.924499	0.0239532	SLC38A4, SLC38A3, SLC1A3, SLC7A2, SLC43A1, SLC7A11	1	0.452327	31.4486
GO:0002020 Protease binding	9	1.38675	0.0257791	A2M, LDLR, SERPINF2, SELL, FLOT1, CSTB, SERPINC1, SERPINA1, ITGB1	1	0.467966	33.4188
GO:0005501 Retinoid binding	3	0.46225	0.0299694	RBP5, RBP4, PTGDS	1	0.511224	37.7418
GO:0004869 Cysteine-type endopeptidase inhibitor activity	5	0.770416	0.0303637	KNG1, FETUB, CSTB, HRG, AHSG	1	0.506787	38.1348
GO:0050661 NADP binding	5	0.770416	0.0333607	FMO5, DHFR, HMGCR, SPR, CAT	1	0.531553	41.0466
GO:0004602 Glutathione peroxidase activity	4	0.616333	0.0358298	GPX4, GPX3, GSTT1, GSTZ1	1	0.548691	43.3487
GO:0042813 Wnt-activated receptor activity	4	0.616333	0.0404355	FZD9, SFRP5, FZD8, EGF	1	0.584629	47.4196
GO:0005104 Fibroblast growth factor receptor binding	4	0.616333	0.0404355	FGF19, FLRT3, FLRT1, FGF1	1	0.584629	47.4196
GO:0004222 Metalloendopeptidase activity	9	1.38675	0.0456299	BMP1, ADAMTS20, ADAMTS13, MMP16, ADAM19, ADAM22, PHEX, MMP13, MMP11	1	0.621297	51.6819
GO:0016918 Retinal binding	3	0.46225	0.0459854	RBP5, RBP4, RBP7	1	0.615766	51.9614
GO:0005507 Copper ion binding	6	0.924499	0.0462846	CUTA, APOA4, F5, CP, DBH, SOD3	1	0.60995	52.1955
GO:0016705 Oxidoreductase activity, acting on paired donors, with incorporation or reduction of molecular oxygen	6	0.924499	0.049333	CYP2J2, CYP27B1, CYP46A1, CYP26A1, CYP4F3, CYP4B1	1	0.625901	54.5206
GO:0005088 Ras guanyl-nucleotide exchange factor activity	9	1.38675	0.0497013	NCAM1, FGF19, EGFR, RET, IL2RG, GFRA4, FGF1, EGF, SHC2	1	0.620798	54.7943
GO:0052689 Carboxylic ester hydrolase activity	5	0.770416	0.0508469	NCEH1, ACOT2, PLA1A, CES5A, ACOT4	1	0.621655	55.6355
GO:0048306 Calcium-dependent protein binding	6	0.924499	0.052497	STX1A, A2M, S100P, MASP1, MASP2, DMBT1	1	0.626135	56.8216
GO:0016290 Palmitoyl-CoA hydrolase activity	3	0.46225	0.0549238	ACOT2, GNPAT, ACOT4	1	0.635794	58.5122
GO:0005160 Transforming growth factor beta receptor binding	5	0.770416	0.0590049	INHBB, BMP3, GDF2, BMP1, LRG1	1	0.655648	61.2162
GO:0050662 Coenzyme binding	3	0.46225	0.0644117	HMGCR, TDH, GCH1	1	0.681667	64.5452
GO:0017046 Peptide hormone binding	4	0.616333	0.0676017	EDNRB, AGTR2, GCGR, GHR	1	0.692928	66.3819
GO:0015141 Succinate transmembrane transporter activity	2	0.308166	0.0690245	SLC13A5, SLC13A3	1	0.693976	67.172
GO:0008453 Alanine-glyoxylate transaminase activity	2	0.308166	0.0690245	AGXT2, AGXT	1	0.693976	67.172
GO:0017153 Sodium:dicarboxylate symporter activity	2	0.308166	0.0690245	SLC13A5, SLC13A3	1	0.693976	67.172
GO:0008483 Transaminase activity	3	0.46225	0.0743994	AGXT2, OAT, AGXT	1	0.715402	70.0027
GO:0005542 Folic acid binding	3	0.46225	0.0743994	FTCDNL1, DHFR, FTCD	1	0.715402	70.0027
GO:0022891 Substrate-specific transmembrane transporter activity	3	0.46225	0.0743994	SLC2A9, SLC22A13, SLC2A1	1	0.715402	70.0027
GO:0030165 PDZ domain binding	7	1.07858	0.0819042	FZD8, SSTR2, CADM1, BAIAP2, PDZK1, SDC2, DTNA	1	0.744416	73.5748
GO:0008289 Lipid binding	10	1.54083	0.0851226	NME4, APOA4, RBP7, APOD, PACSIN3, APOH, CETP, FABP7, PLTP, IQSEC1	1	0.752254	74.9812
GO:0017147 Wnt-protein binding	4	0.616333	0.0938973	FZD9, SFRP5, FZD8, EGF	1	0.781253	78.4681
GO:0017127 Cholesterol transporter activity	3	0.46225	0.0956905	APOA4, APOB, CETP	1	0.782182	79.1223

## Sheet: 25% to 25% CC
Gene Ontology Term (Cellular Component)	Gene Count	% of Genes	P-value	Gene Symbols	Bonferroni	Benjamini	FDR
Increased relative to control diet (48% to 38% protein)
GO:0005730 Nucleolus	40	14.3885	4.05931e-10	UTP3, UTP18, UTP15, ZNRD1, TIMM13, BMS1, EBNA1BP2, DDX47, GRWD1, HMOX1, AATF, NAT10, PITX1, GNL3, NOL6, TBL3, PDCD11, RRP12, CPTP, TSR1, RPF2, PWP1, NOC2L, CDKN1A, NOP2, ATF3, C1QBP, NOLC1, PPID, RPL7L1, NOL10, SMARCA5, NLE1, WDR3, RRS1, TXNRD1, BTN3A3, UTP14A, SEPT7, WDR46	1.10007e-07	1.10007e-07	5.3403e-07
GO:0032040 Small-subunit processome	8	2.8777	6.8374e-07	NOL6, UTP3, TBL3, PDCD11, UTP18, WDR3, UTP14A, WDR46	0.000185276	9.26425e-05	0.000899503
GO:0005739 Mitochondrion	42	15.1079	6.17815e-06	MRPS16, ABCF2, NARS, FKBP4, IDE, CHCHD4, TIMM13, VARS, CCDC58, GMPPB, ATAD3A, MRPL12, TRAK2, RAB29, FITM2, PPL, PITRM1, MRPL37, SUPV3L1, HSPA5, DHX30, NOL6, MRPS27, FECH, AIFM3, GIMAP8, GRSF1, SACS, TOMM40, TBRG4, GZMB, TIMM44, LETM1, C1QBP, SDS, BAX, TSTD1, TOMM22, TXNRD1, UBB, HSPD1, FASTKD5	0.00167288	0.000557939	0.00812747
GO:0030176 Integral component of endoplasmic reticulum membrane	9	3.23741	0.000157982	SLC35B1, TBL2, FITM2, ELOVL3, SLC35B4, PIGU, ZMPSTE24, ELOVL7, HSPA5	0.0419129	0.0106471	0.207637
GO:0035770 Ribonucleoprotein granule	4	1.43885	0.000357312	TDRD7, GRSF1, DHX30, FASTKD5	0.0923069	0.0191834	0.46905
GO:0009986 Cell surface	20	7.19424	0.000486049	PVR, MRC1, RTP2, GJD3, TNFRSF12A, IDE, ITGA2, CXADR, ITGAM, ADA, EPHA2, ANXA2, ACVR1B, CD38, C1QBP, CD209, VEGFA, HSPA5, AREG, HSPD1	0.123441	0.0217192	0.637546
GO:0042645 Mitochondrial nucleoid	6	2.15827	0.000517739	ATAD3A, LRRC59, GRSF1, SUPV3L1, DHX30, FASTKD5	0.13094	0.0198494	0.678982
GO:0005737 Cytoplasm	103	37.0504	0.000695632	PVR, LDHA, CHIA, IDE, TRIM47, NLRC3, TRAK2, RAB29, WDR77, DHX30, DNAJC3, MX1, PITX1, DDX39A, PDXK, EFTUD2, SOCS1, FADD, CLEC4M, TNS4, VEGFA, PELO, PRDM1, BTN3A3, SEPT7, PPP5C, RTP3, MRPS16, ASS1, TDRD7, LMAN1, RCC1, NHS, ADA, URGCP, GMPPB, ISYNA1, CSE1L, XPOT, ODC1, PTGR1, SACS, TOMM40, RNF6, EIF4E, NOLC1, CD209, PPID, METTL10, WDR1, HSPD1, FABP6, IMPA1, NARS, LRRC8C, UTP15, IFI44L, CXADR, WARS, …	0.171867	0.0232971	0.911293
GO:0016020 Membrane	52	18.705	0.00074306	LDHA, ABCF2, LRRC8C, STOML2, TAPBP, ACVR1B, DNAJB11, HMOX1, LRRC59, DNAJC3, IMPDH2, GNL3, DDX39A, ZDHHC3, EFTUD2, PIGU, CYB5A, GZMB, LPCAT4, PIGO, CD163, CLEC4M, CD38, C1QBP, IPO4, VEGFA, TOMM22, RUVBL2, BTN3A3, KPNA2, NUP93, STARD10, LMAN1, ADA, IARS, DDX47, CSE1L, NUP210, ZMPSTE24, NAT10, HSPA5, PHLDA2, MARS, ANXA2, CD209, MBOAT7, BAX, HSPD1, NCLN, ABCC5, DMBT1, FABP6	0.182451	0.0221341	0.973145
GO:0005913 Cell-cell adherens junction	14	5.03597	0.00110524	PVR, LDHA, TRIM29, TRIM25, EPHA2, ANXA2, EVPL, PPL, LRRC59, HSPA5, SEPT7, CD200, PLEC, TES	0.258949	0.0295239	1.44429
GO:0005829 Cytosol	70	25.1799	0.00151555	LDHA, IMPA1, NARS, IDE, WARS, PGP, CASP3, PRMT5, HMOX1, RAB29, WDR77, IL1B, DNAJC3, ITPK1, MX1, FAM83G, FOSL1, IMPDH2, NANP, ARHGEF4, CPTP, PDXK, HKDC1, G3BP1, SOCS1, HERC4, FBLIM1, GZMB, FADD, TARS, C1QBP, GRIP2, TXNRD1, UBB, SEPT7, KPNA2, PPP5C, ASS1, FKBP4, STARD10, VARS, RIOK2, ADA, IARS, ISYNA1, CSE1L, LARS, GALE, HSPA4, TSTA3, MARS, PLEC, XPOT, ODC1, PDCD11, GIMAP4, TSR1, LGALS4, GIMAP8, TR…	0.337029	0.0366764	1.97554
GO:0070062 Extracellular exosome	60	21.5827	0.00301296	PVR, LDHA, IMPA1, NARS, MMP9, WARS, ACVR1B, RAB29, SERPINE1, GP2, IL1B, CEACAM5, DNAJC3, FCGR3A, FCGR3B, IMPDH2, PDXK, CYB5A, PIGR, MYADM, PLAUR, TARS, CD38, EVPL, TXNRD1, RUVBL2, UBB, SEPT7, ASS1, FKBP4, BTN2A2, LMAN1, ITGAM, IARS, GMPPB, CSE1L, PPL, GALE, HSPA4, ZMPSTE24, HSPA5, TSTA3, MARS, PLEC, TECTA, PTGR1, S100A10, TOMM40, RACGAP1, ANXA2, VWF, EIF4E, BAX, CD209, CNFN, PAPPA2, WDR1, HSPD1, …	0.558574	0.0658754	3.89198
GO:0034388 Pwp2p-containing subcomplex of 90S preribosome	3	1.07914	0.00437247	TBL3, UTP18, WDR3	0.695029	0.0873009	5.60188
GO:0005789 Endoplasmic reticulum membrane	24	8.63309	0.00478741	LRRC8C, FKBP4, PIGU, CYB5A, LMAN1, PIGO, LPCAT4, TAPBP, PLAUR, TMEM147, MBOAT7, NUP210, BAX, HMOX1, ELOVL3, FITM2, LRRC59, ELOVL7, ZMPSTE24, HSPA5, MR1, AREG, MX1, NCLN	0.727605	0.0887091	6.11813
GO:0031225 Anchored component of membrane	7	2.51799	0.0067532	TECTA, LYPD1, GP2, CEACAM6, CEACAM5, FCGR3B, PLAUR	0.840598	0.115225	8.52865
GO:0005925 Focal adhesion	13	4.67626	0.0141045	PVR, G3BP1, ITGA2, FBLIM1, NHS, EPHA2, PLAUR, TNS4, CD99L2, AATF, HSPA5, PLEC, TES	0.978711	0.213841	17.0453
GO:0005783 Endoplasmic reticulum	21	7.55396	0.0219307	AIFM3, TBL2, ASS1, GIMAP7, GIMAP8, CNPY2, LPCAT4, TAPBP, VWF, DNAJB11, BAX, HMOX1, ELOVL3, SLC35B4, LRRC59, SIL1, RRS1, ELOVL7, HSPA5, MR1, DNAJC3	0.997544	0.297769	25.3026
GO:0005643 Nuclear pore	5	1.79856	0.0220947	XPOT, IPO4, NUP210, NUP93, KPNA2	0.997653	0.285647	25.4672
GO:0005743 Mitochondrial inner membrane	13	4.67626	0.0320059	MRPS27, MRPS16, AIFM3, FECH, STOML2, TIMM13, TIMM44, ATAD3A, LETM1, MRPL12, MRPL37, TOMM22, HSPD1	0.999852	0.371217	34.8153
GO:0045121 Membrane raft	8	2.8777	0.034008	CASP3, S100A10, STOML2, FADD, HSPD1, CXADR, MYADM, ANXA2	0.999915	0.374264	36.5668
GO:0034399 Nuclear periphery	3	1.07914	0.0381642	EBNA1BP2, IPO4, NUP93	0.999974	0.394769	40.0649
GO:0005654 Nucleoplasm	53	19.0647	0.0433646	UTP18, IDE, UTP15, IFI44L, CXADR, CASP3, PRMT5, WDR77, TNIP1, GNL3, NOL6, DDX39A, PDXK, EFTUD2, NOC2L, SMARCA5, RUVBL2, TXNRD1, PRDM1, UBB, KPNA2, WDR46, PPP5C, UTP3, FKBP4, ZNRD1, RCC1, BMS1, RIOK2, IARS, DDX47, CSE1L, NAT10, XPOT, TBL3, PDCD11, TSR1, TRIM29, GIMAP8, TOMM40, TRIM25, RACGAP1, POLR3D, RNF6, CDKN1A, ATF3, NOLC1, PPID, PPRC1, WDR3, EAF2, UTP14A, TRMT112	0.999994	0.420796	44.1907
GO:0019897 Extrinsic component of plasma membrane	3	1.07914	0.0524653	S100A10, STOML2, ANXA2	1	0.470057	50.7856
GO:0031965 Nuclear membrane	8	2.8777	0.0547876	RNF6, RRP12, IPO4, NUP210, NUP93, WDR3, RCC1, MX1	1	0.470719	52.349
GO:0000794 Condensed nuclear chromosome	3	1.07914	0.064237	NOL6, RRS1, RCC1	1	0.513102	58.249
GO:0005615 Extracellular space	28	10.0719	0.0671817	PVR, CXCL1, CHIA, MMP9, IDE, CXADR, MMP3, ITGAM, ADA, CXCL10, TNFRSF11B, HMOX1, PRSS2, SERPINE1, CEACAM6, IL1B, GNL3, LGALS4, PIGR, ANXA2, MUC3A, C1QBP, VEGFA, SIL1, HSPD1, UBB, AREG, DMBT1	1	0.515613	59.9447
GO:0031012 Extracellular matrix	9	3.23741	0.0745902	VWF, EFTUD2, PRSS2, MMP19, SERPINE1, HSPD1, HSPA5, ANXA2, PLEC	1	0.540703	63.9337
GO:0035749 Myelin sheath adaxonal region	2	0.719424	0.0856769	MAG, ANXA2	1	0.579757	69.222
GO:0005923 Bicellular tight junction	5	1.79856	0.0872983	OCLN, EPPK1, CLDN34, NHS, CXADR	1	0.574127	69.9324
GO:0031264 Death-inducing signaling complex	2	0.719424	0.0992276	CASP3, FADD	1	0.610934	74.7111
Decreased relative to control diet
GO:0005615 Extracellular space	125	19.2604	1.16805e-24	GDF2, CHIA, MASP1, BTD, VTN, APOA4, APOB, APOD, LCAT, CFH, APOH, CFI, F11, EGFR, STC2, ADAMTS20, F9, F7, TCN1, VEGFB, F5, SERPINF1, COLQ, SERPINF2, F2, CSTB, TNFAIP2, RBP4, CCL3, SERPINA10, ENPP2, MSMB, DSCAML1, NRN1, AHSG, ARG1, FGG, FGA, FGB, EGF, ANGPTL3, ANGPTL2, OLFM1, PLTP, COL18A1, EEF1A1, BMP3, BMP1, CFB, GUSB, GGH, HGF, SFRP5, CXCL14, CD59, MERTK, CPB2, HABP2, ARSG, HP, CFHR1, PROZ, GPX3…	4.22835e-22	4.22835e-22	1.60553e-21
GO:0005576 Extracellular region	135	20.8012	1.28696e-22	FGF19, GDF2, A2M, CHIA, MASP1, BTD, MASP2, FSTL4, VTN, JAG1, PNP, APOA4, APOB, AGTR2, APOD, APOF, LCAT, CFH, APOH, PLA1A, CFI, BRINP3, APOM, F11, F10, STC2, SCUBE2, COLEC10, F9, F7, COLEC11, TCN1, VEGFB, F5, SERPINF1, SERPINF2, F2, MFAP2, MFAP4, MST1L, RBP4, CCL3, IFI30, LEAP2, AHSG, F13B, FGG, FGA, FGB, BCHE, EGF, PLTP, SPP2, COL18A1, BMP3, BMP1, CFB, HGF, R3HDML, CXCL14, HEBP1, NXPE3, PON2, ANT…	4.65879e-20	2.3294e-20	1.76897e-19
GO:0070062 Extracellular exosome	179	27.5809	2.76303e-17	GDF2, A2M, CADM1, SLC22A13, BTD, MASP2, FAM20A, VTN, ITSN2, PNP, FAH, ST3GAL1, APOA4, APOB, HMCN1, PACSIN3, APOD, LCAT, SLC2A1, MIOX, CFH, APOH, PLA1A, SPR, CFI, NQO1, APOM, F11, PTPRJ, CUTA, ALDH6A1, GSTT2B, PCBD1, ABCB11, BAIAP2, PLXNB2, F9, GSTT1, ACTN3, PIK3IP1, NEBL, NCAM1, SERPINF1, SERPINF2, F2, PGM1, CSTB, PSCA, MFAP4, EPS8L1, RBP5, RBP4, SERPINA10, PAH, KMO, ITGB1, AHSG, ARG1, TTYH3, FGG…	1.00022e-14	3.33406e-15	3.79787e-14
GO:0072562 Blood microparticle	33	5.08475	1.06362e-16	TF, A2M, C9, C3, HP, VTN, C1R, CPN2, AHSG, APOA4, CFHR1, FGG, FGA, BCHE, FGB, AGT, SLC2A1, SERPINC1, CFH, ITIH2, HRG, KNG1, APCS, CFB, PLG, C8G, C8A, AMBP, SERPINF2, HPX, F2, CP, PROS1	4.01901e-14	9.99201e-15	1.55431e-13
GO:0031093 Platelet alpha granule lumen	17	2.61941	2.92759e-11	KNG1, A2M, IGF1, HGF, PLG, AHSG, VEGFB, FGG, F5, FGA, FGB, SERPINF2, HRG, SERPINA1, EGF, QSOX1, PROS1	1.05979e-08	2.11958e-09	4.02407e-08
GO:0005887 Integral component of plasma membrane	85	13.0971	6.83223e-07	SLC13A5, CADM1, LDLR, SLC6A1, SLC22A13, PLXNA2, SLC16A12, JAG1, MARCO, RDH8, EDNRB, AGTR2, SLC2A1, MC5R, SLCO1C1, SLC22A6, SLC43A1, APOM, RGR, SLC22A2, GHR, PTPRJ, RET, CMKLR1, ABCB11, PLXNB2, RXFP3, MMP16, ACKR4, PIGR, SLC7A11, CD163, TMEM150A, SSTR5, SSTR2, SLC26A5, CHRM4, GRM8, MC2R, CLDN1, GPA33, NGFR, STBD1, TSHR, HS3ST3B1, SLC38A4, AVPR2, SLC38A3, C9, GPRC5C, ENPP2, TFR2, GCGR, TNFRSF4, SLC…	0.000247296	4.12203e-05	0.000939108
GO:0009986 Cell surface	43	6.62558	9.57216e-07	TF, CPM, SLC6A1, LDLR, ADAMTS13, DSCAML1, TNFRSF4, ITGB1, SDC2, APOA4, FGG, LY6D, SLC1A3, FGA, FGB, APOH, CNTNAP2, PTN, ANGPTL3, GHR, EPO, PTPRJ, FZD9, EGFR, HPN, PLXNB2, ACKR3, MMP16, ASIC1, PLG, SLC7A11, PROM1, NCAM1, AMBP, IGSF5, BGN, SERPINF2, CD59, CD209, GPA33, NGFR, ABCC2, TSHR	0.000346452	4.95006e-05	0.00131572
GO:0005579 Membrane attack complex	6	0.924499	9.63495e-07	C8A, C8B, C7, C9, C5, C8G	0.000348725	4.35972e-05	0.00132435
GO:0005796 Golgi lumen	16	2.46533	9.97572e-07	MUC2, F10, HS3ST1, HSPG2, F9, MMP16, VTN, F7, SDC2, SOD3, PROC, MMP11, BGN, PROZ, F2, PROS1	0.000361056	4.01238e-05	0.00137119
GO:0005886 Plasma membrane	189	29.1217	1.14274e-05	CYP24A1, KCNC4, SLC13A5, CADM1, SLC6A1, RAB9B, SCN3B, PLXNA2, FGFRL1, JAG1, KANK1, IL31RA, MARCO, AGTR2, APOB, PACSIN3, CLEC4E, ZNF185, SLC2A1, PIK3CA, SLCO1C1, CHRNA7, CLEC4C, GLP2R, SLC51A, F11, PTPRJ, EGFR, RECK, CLRN1, RET, F10, ABCB11, BAIAP2, CHP2, F9, F7, WNK2, PIK3IP1, NCAM1, SSTR5, IGSF5, SSTR2, RND1, F5, COLQ, F2, MC2R, REM2, PSCA, DBN1, SLC38A4, SLC38A3, ENPP2, ARHGEF28, NKAIN2, DSCAML…	0.0041282	0.000413589	0.0157062
GO:0034364 High-density lipoprotein particle	7	1.07858	7.74226e-05	APOA4, APOF, LCAT, APOH, CETP, LIPC, APOM	0.0276389	0.00254476	0.106367
GO:0005788 Endoplasmic reticulum lumen	19	2.92758	0.000124984	COL18A1, MINPP1, F10, COL23A1, ARSG, ADAMTS13, F9, F7, PROC, APOA4, TOR3A, APOB, F5, BCHE, F2, PROZ, CD4, SERPINA1, LIPC	0.0442386	0.00376348	0.171657
GO:0016324 Apical plasma membrane	22	3.38983	0.00125075	KCNMA1, EGFR, SLC2A9, TF, HPN, PLB1, SLC22A13, SLC12A3, FLOT1, CNTFR, JAG1, PFKM, SLC29A1, PROM1, IGSF5, LHFPL5, SLC29A4, SLC2A1, CLDN1, CHRNA7, ABCC2, PDZK1	0.364316	0.03425	1.70555
GO:0043235 Receptor complex	13	2.00308	0.00151179	EGFR, VDR, IGF1R, RET, GPRC5C, GPR160, LDLR, PIGR, EGF, FCRL5, TSHR, ITGB1, GHR	0.421711	0.0383648	2.0581
GO:0005911 Cell-cell junction	15	2.31125	0.00264865	PTPRJ, FLRT3, HPN, FLRT1, CADM1, FLOT1, IGSF5, P2RX7, TMEM47, PKP3, SLC2A1, GPA33, CDC42EP4, FABP7, ADGRL3	0.617139	0.0620003	3.57984
GO:0005577 Fibrinogen complex	4	0.616333	0.00295486	FGG, FGA, FGB, SERPINF2	0.657418	0.0647606	3.98595
GO:0005581 Collagen trimer	10	1.54083	0.00451445	MARCO, COL18A1, COL23A1, C1QTNF3, COLQ, C1QTNF1, C1QTNF2, COLEC10, COLEC11, MMP13	0.805618	0.0918529	6.02986
GO:0005782 Peroxisomal matrix	7	1.07858	0.00481478	EHHADH, GNPAT, CAT, GRHPR, CRAT, AGXT, ACOT4	0.825732	0.0925024	6.41878
GO:0005777 Peroxisome	10	1.54083	0.00993937	PNPLA8, EHHADH, GNPAT, TKT, CAT, CRAT, URAD, RIDA, AGXT, ACOT4	0.973111	0.173304	12.8294
GO:0034362 Low-density lipoprotein particle	4	0.616333	0.0112562	APOB, LDLR, APOF, APOM	0.983392	0.185265	14.4096
GO:0031089 Platelet dense granule lumen	4	0.616333	0.0112562	APOH, ITIH3, SPP2, CTSW	0.983392	0.185265	14.4096
GO:0031982 Vesicle	11	1.69492	0.0134207	PROM1, TF, GPRC5C, RAB39B, CD59, ANO5, CETP, TKT, F7, RAB38, LIM2	0.992487	0.207778	16.9494
GO:0016021 Integral component of membrane	202	31.1248	0.0248985	CADM1, SCN3B, FGFRL1, RNF215, TMEM151B, CLEC4E, LCAT, INSIG1, CHRNA7, CLEC4C, PTPRJ, CLRN1, ABCB11, ABCC12, PIK3IP1, BCL2L13, TMEM132D, SSTR5, EBPL, LHFPL5, MC2R, EXT1, ENPP2, SFXN5, SLC29A4, DIABLO, SLC31A2, ST6GAL1, CYP46A1, PLB1, SCD, ACER2, CYP4B1, SFRP5, CD209, PON2, SLC46A3, GPR160, LDLR, SLC16A12, SUSD2, BNIP3, FCRL5, EDNRB, SEMA3D, VKORC1, MC5R, SLC22A6, MMD2, SLC22A2, GHR, BRD8, KCNMA1, …	0.999891	0.339581	29.2891
GO:0043025 Neuronal cell body	19	2.92758	0.0261867	RET, HPN, AGFG1, CNN3, BAIAP2, SLC12A5, SEZ6L, ARG1, P2RX7, APOB, SLC1A3, APOD, PPP1R1B, CNTNAP2, BRINP3, NQO1, FABP7, OLFM1, GHR	0.999933	0.341406	30.5623
GO:0031012 Extracellular matrix	18	2.7735	0.0287363	COL18A1, APCS, ZP3, ADAMTS20, HSPG2, VTN, MMP16, MMP13, SOD3, AHSG, MMP11, BGN, HMCN1, SERPINF1, PRSS2, APOH, MFAP4, CYR61	0.999974	0.355828	33.02
GO:0034361 Very-low-density lipoprotein particle	4	0.616333	0.0302503	APOA4, APOB, APOH, APOM	0.999985	0.359039	34.441
GO:0031090 Organelle membrane	8	1.23267	0.0308997	CYP2U1, FMO5, CYP2J2, CYP46A1, MAP1LC3B, CYP26A1, CYP4F3, CYP4B1	0.999988	0.354032	35.0418
GO:0009897 External side of plasma membrane	14	2.15716	0.0342172	LDLR, SELL, TFR2, ITGB1, IL31RA, NCAM1, P2RX7, FGG, FGA, FGB, CD4, IL2RG, ANTXR2, CHRNA7	0.999997	0.372992	38.0326
GO:0031225 Anchored component of membrane	9	1.38675	0.0422457	RECK, NCAM1, CPM, LY6D, PSCA, SVIP, CNTFR, GFRA4, NRN1	1	0.427675	44.7501
GO:0005758 Mitochondrial intermembrane space	7	1.07858	0.0426554	NME4, SUOX, SHMT2, DTYMK, DIABLO, CAT, PRELID3B	1	0.419663	45.074
GO:0005578 Proteinaceous extracellular matrix	16	2.46533	0.0462251	FLRT3, COL18A1, FLRT1, BMP1, ADAMTS13, ADAMTS20, ZP3, MMP16, MMP13, MMP11, BGN, SMOC1, SERPINA1, WNT9A, FGF1, CYR61	1	0.435089	47.8233
GO:0005789 Endoplasmic reticulum membrane	40	6.16333	0.0536901	CYP2U1, CYP2J2, FKBP5, HMGCR, HMOX2, FMO5, APOB, CERS2, INSIG1, VKORC1, CD4, ANO5, MR1, SLC51A, HPD, FLRT3, FZD9, EGFR, FLRT1, HPN, NCEH1, MSMO1, CYP46A1, SCD, CYP26A1, SEZ6L, LPIN1, CYP4B1, PNPLA8, EBPL, PTGDS, DGAT2, CD59, ANTXR2, CYP4F3, SVIP, STBD1, EXT1, PROS1, RETSAT	1	0.475033	53.1649
GO:0005769 Early endosome	14	2.15716	0.055299	APOA4, TF, APOB, RET, LDLR, MIB2, FLOT1, CNTNAP2, ACKR3, CD4, RAB38, ACKR4, ANGPTL3, LDLRAP1	1	0.474567	54.2477
GO:0005604 Basement membrane	7	1.07858	0.0555679	COL18A1, HMCN1, SERPINF1, SMOC1, HSPG2, PTN, VTN	1	0.46589	54.4263
GO:0030864 Cortical actin cytoskeleton	5	0.770416	0.0604242	EEF1A1, SLC2A1, MYZAP, FLOT1, GYS2	1	0.485004	57.544
GO:0005794 Golgi apparatus	39	6.00924	0.0754841	AVPR2, LDLR, CABP2, FAM20A, FGFRL1, ST3GAL1, APOB, MDFIC, FASN, CNTNAP2, SERPINA1, CAT, ANGPTL3, QSOX1, GOLGA4, RNF122, GAL3ST1, FGD4, FZD9, FZD8, ST6GAL1, GABARAPL1, BMP1, STC2, RAB39B, GIMAP7, ZP3, ACER2, FTCD, NAA25, TMBIM1, PROC, CXCL14, PTGDS, HSPB8, ADAM19, RAB38, EXT1, PHEX	1	0.555924	65.9997
GO:0031091 Platelet alpha granule	3	0.46225	0.0825309	FGG, FGA, FGB	1	0.579432	69.3939
GO:0042627 Chylomicron	3	0.46225	0.0825309	APOA4, APOB, APOH	1	0.579432	69.3939
GO:0005739 Mitochondrion	56	8.62866	0.0942331	CYP24A1, EHHADH, DTYMK, ACOT2, GCAT, BNIP3, NIPSNAP3A, HIBADH, SLC25A24, MAP1LC3B, GPX4, GNPAT, GSTZ1, CAT, BRINP3, GHR, BRD8, SUOX, ALDH6A1, ESR2, ABCC12, BCL2L13, TAT, DDIT4, NME4, DGAT2, ZMIZ2, TSTD1, G0S2, OAT, GATB, BCAT1, SOX4, AASS, GLS2, CYP27B1, OXCT1, FASN, DIABLO, MYCBP, PTS, PDK2, SHMT2, GABARAPL1, HOGA1, CRAT, AK4, CAPN1, L2HGDH, HEBP2, PON2, AGXT2, RAB38, RIDA, BCO2, COMTD1	1	0.620284	74.3447
GO:0016323 Basolateral plasma membrane	11	1.69492	0.0952979	SLC29A1, EGFR, SLC2A9, CNNM4, SLC38A3, SLC26A5, CADM1, LDLR, SLC2A1, FLOT1, SLC22A6	1	0.614824	74.7561

## Sheet: 25% to 38% BP
Gene Ontology Term (Biological Process)	Gene Count	% of Genes	P-value	Gene Symbols	Bonferroni	Benjamini	FDR
Increased relative to control diet (48% to 38% protein)
GO:0030049 Muscle filament sliding	5	0.185874	3.97853e-08	TNNT3, DES, ACTA1, MYL3, MYH7	5.72907e-06	5.72907e-06	4.71746e-05
GO:0006936 Muscle contraction	4	0.148699	0.000132614	DES, ACTA1, MYLPF, MYH7	0.0189164	0.00950337	0.157131
GO:0006942 Regulation of striated muscle contraction	2	0.0743494	0.00854493	TNNT3, MYL3	0.709385	0.337622	9.67492
GO:0002026 Regulation of the force of heart contraction	2	0.0743494	0.017959	MYL3, MYH7	0.926436	0.479205	19.3362
GO:0048545 Response to steroid hormone	2	0.0743494	0.0188958	ACTA1, SST	0.935882	0.422707	20.2439
GO:0045861 Negative regulation of proteolysis	2	0.0743494	0.0198317	INS, CSTB	0.944115	0.381677	21.1414
GO:0003009 Skeletal muscle contraction	2	0.0743494	0.0226345	TNNT3, MYH7	0.963	0.375607	23.774
GO:0055010 Ventricular cardiac muscle tissue morphogenesis	2	0.0743494	0.0235671	MYL3, MYH7	0.967752	0.349027	24.632
GO:0060048 Cardiac muscle contraction	2	0.0743494	0.0420449	MYL3, MYH7	0.997941	0.497052	39.9097
GO:0007519 Skeletal muscle tissue development	2	0.0743494	0.0475239	MYL3, MYLPF	0.999098	0.503981	43.8607
GO:0007586 Digestion	2	0.0743494	0.058394	CHIA, SST	0.999827	0.545092	51.0041
Decreased relative to control diet (48% to 38% protein)
GO:0002474 Antigen processing and presentation of peptide antigen via MHC class I	2	15.3846	0.0194834	MR1, HLA-F	0.826423	19.2317	1.60553e-21
GO:0006486 Protein glycosylation	2	15.3846	0.0716029	ST3GAL1, EXT1	0.963343	55.3583	1.76897e-19

## Sheet: 25% to 38% MF
Gene Ontology Term (Molecular Function)	Gene Count	% of Genes	P-value	Gene Symbols	Bonferroni	Benjamini	FDR
Increased relative to control diet (48% to 38% protein)
GO:0003779 Actin binding	3	15	0.0312295	TNNT3, MYH7, SYNPO2	0.76764	0.76764	25.9095
GO:0008307 Structural constituent of muscle	2	10	0.0414839	MYL3, MYLPF	0.857579	0.622613	32.999
GO:0003774 Motor activity	2	10	0.0644561	MYL3, MYH7	0.953339	0.639988	46.7274
GO:0005179 Hormone activity	2	10	0.0906019	INS, SST	0.987333	0.664516	59.2478
GO:0002020 Protease binding	2	10	0.09703	INS, CSTB	0.990859	0.608984	61.8906
Decreased relative to control diet (48% to 38% protein)
N/A

## Sheet: 25% to 38% CC
Gene Ontology Term (Cellular Component)	Gene Count	% of Genes	P-value	Gene Symbols	Bonferroni	Benjamini	FDR
Increased relative to control diet (48% to 38% protein)
GO:0005859 Muscle myosin complex	3	15	0.000122507	MYL3, MYLPF, MYH7	0.00647225	0.00647225	0.11946
GO:0030017 Sarcomere	3	15	0.000745745	ACTA1, MYL3, MYH7	0.0387677	0.0195755	0.725215
GO:0030018 Z disc	3	15	0.00661493	DES, MYH7, SYNPO2	0.296548	0.110639	6.2701
GO:0005576 Extracellular region	6	30	0.0217652	B3GAT1, CHIA, INS, GP2, VWA7, SST	0.688481	0.252913	19.3214
GO:0005615 Extracellular space	5	25	0.0471321	CHIA, ACTA1, INS, CSTB, SST	0.922601	0.400559	37.5643
GO:0016459 Myosin complex	2	10	0.0508862	MYL3, MYH7	0.937213	0.369558	39.9233
GO:0001725 Stress fiber	2	10	0.0548493	ACTA1, MYH7	0.949701	0.347609	42.3265
Decreased relative to control diet (48% to 38% protein)
GO:0005783 Endoplasmic reticulum	5	38.4615	0.00108032	GIMAP7, MR1, AHCYL2, EXT1, HLA-F	0.0423146	0.0423146	0.984045
GO:0042612 MHC class I protein complex	2	15.3846	0.00662141	MR1, HLA-F	0.233359	0.12442	5.89706
GO:0031514 Motile cilium	2	15.3846	0.044941	MNS1, SPAG17	0.841069	0.458328	34.3408
GO:0000139 Golgi membrane	3	23.0769	0.0475701	ST3GAL1, EXT1, HLA-F	0.857662	0.385771	35.976
GO:0005794 Golgi apparatus	3	23.0769	0.0928087	ST3GAL1, GIMAP7, EXT1	0.979679	0.541234	58.9809

## Sheet: 48% to 25% BP
Gene Ontology Term (Biological Process)	Gene Count	% of Genes	P-value	Gene Symbols	Bonferroni	Benjamini	FDR
Increased relative to control diet (48% to 38% protein)
GO:0006936 Muscle contraction	4	12.1212	0.00073383	DES, ACTA1, MYH11, MYLPF	0.162766	0.162766	0.944298
GO:0030049 Muscle filament sliding	3	9.09091	0.00181624	DES, ACTA1, MYL3	0.355918	0.197453	2.32214
GO:0002674 Negative regulation of acute inflammatory response	2	6.06061	0.0132648	APCS, INS	0.960505	0.659449	15.8516
GO:0006955 Immune response	4	12.1212	0.0322357	CCL3, CHIA, MYLPF, MR1	0.99964	0.86226	34.5244
GO:0055010 Ventricular cardiac muscle tissue morphogenesis	2	6.06061	0.0408916	MYL3, PKP2	0.999959	0.867445	41.7025
GO:0006508 Proteolysis	4	12.1212	0.0495631	KLK2, MEP1B, CAPN2, TMPRSS15	0.999995	0.871302	48.1594
GO:0006953 Acute-phase response	2	6.06061	0.0630816	APCS, INS	1	0.894879	56.9215
GO:0010628 Positive regulation of gene expression	3	9.09091	0.0703018	CCL3, ACTA1, INS	1	0.889758	61.0204
GO:0007519 Skeletal muscle tissue development	2	6.06061	0.0817068	MYL3, MYLPF	1	0.898933	66.7682
GO:0007586 Digestion	2	6.06061	0.0999747	CHIA, MEP1B	1	0.921844	74.369
Decreased relative to control diet (48% to 38% protein)
GO:0030259 Lipid glycosylation	2	6.25	0.0107902	B4GALNT2, B4GALNT1	0.807762	0.807762	12.1773

## Sheet: 48% to 25% MF
Gene Ontology Term (Molecular Function)	Gene Count	% of Genes	P-value	Gene Symbols	Bonferroni	Benjamini	FDR
Increased relative to control diet (48% to 38% protein)
GO:0008307 Structural constituent of muscle	3	9.09091	0.00235118	MYL3, MYH11, MYLPF	0.177476	0.177476	2.48926
GO:0005509 Calcium ion binding	5	15.1515	0.0329761	APCS, FAT3, MYL3, MYLPF, CAPN2	0.938157	0.751318	30.1684
GO:0030246 Carbohydrate binding	3	9.09091	0.0443559	SIGLEC1, CHIA, APCS	0.976848	0.714989	38.4825
GO:0008092 Cytoskeletal protein binding	2	6.06061	0.0793227	DES, CAPN2	0.998951	0.820018	58.7296
Decreased relative to control diet (48% to 38% protein)
GO:0004198 Calcium-dependent cysteine-type endopeptidase activity	3	9.375	0.000507738	CAPN2, CAPN3, CAPN1	0.0373737	0.0373737	0.531591
GO:0005102 Receptor binding	4	12.5	0.0182899	KNG1, GUSB, ACOT4, HLA-F	0.749536	0.499536	17.612
GO:0008234 Cysteine-type peptidase activity	2	6.25	0.0590769	CAPN2, CAPN3	0.989611	0.781801	47.2224

## Sheet: 48% to 25% CC
Gene Ontology Term (Cellular Component)	Gene Count	% of Genes	P-value	Gene Symbols	Bonferroni	Benjamini	FDR
Increased relative to control diet (48% to 38% protein)
GO:0005576 Extracellular region	11	33.3333	0.000296197	SIGLEC1, CCL3, CHIA, APCS, KLK2, INS, GP2, C1QL2, VWA7, MR1, DNASE2B	0.0216833	0.0216833	0.309586
GO:0005859 Muscle myosin complex	3	9.09091	0.000352985	MYL3, MYH11, MYLPF	0.0257872	0.0129778	0.368842
GO:0005615 Extracellular space	8	24.2424	0.00776013	CCL3, CHIA, APCS, ACTA1, INS, MEP1B, CES5A, PIGR	0.438132	0.174828	7.83038
GO:0070062 Extracellular exosome	11	33.3333	0.0187086	TECTA, ST3GAL1, DES, APCS, KLK2, ACTA1, GP2, MYH11, ENDOD1, PIGR, CAPN2	0.752799	0.294881	17.9361
GO:0030017 Sarcomere	2	6.06061	0.066312	ACTA1, MYL3	0.993764	0.637768	51.2347
GO:0014704 Intercalated disc	2	6.06061	0.0761281	DES, PKP2	0.997147	0.623402	56.3415
GO:0016459 Myosin complex	2	6.06061	0.0842317	MYL3, MYH11	0.998514	0.605525	60.1873
Decreased relative to control diet (48% to 38% protein)
GO:0005886 Plasma membrane	13	40.625	0.0245516	KNG1, CPM, CARD14, IL2RG, KCNJ10, PIGR, CAPN2, CAPN3, ITGAM, SLC22A1, HLA-F, B4GALNT1, CAPN1	0.745179	0.745179	21.6904
GO:0005764 Lysosome	3	9.375	0.0530661	CAPN2, CAPN1, DNASE2B	0.95016	0.77675	41.5097
GO:0016020 Membrane	8	25	0.0620836	CUTA, GUSB, IL2RG, KCNJ10, SLC22A1, HLA-F, CAPN1, B4GALNT1	0.970554	0.691201	46.7633
GO:0070062 Extracellular exosome	9	28.125	0.0795532	CUTA, KNG1, CPM, GUSB, PIGR, CAPN2, VMO1, ITGAM, CAPN1	0.98953	0.680124	55.7516
GO:0030173 Integral component of Golgi membrane	2	6.25	0.0912698	B4GALNT2, B4GALNT1	0.994825	0.651033	60.9902
